# Supplementary material for: Co-occurring expression and methylation QTLs allow detection of common causal variants and shared biological mechanisms
Source: Nat Commun. 2018 Feb 23;9:804. doi: 10.1038/s41467-018-03209-9 (PMC5824840; doi:10.1038/s41467-018-03209-9)
Supplement: Supplementary file 5 — Supplementary Data 2 [file 41467_2018_3209_MOESM5_ESM.xlsx]

## Sheet: code
Order	EQTL_probe	EQTL_leadrs	EQTL_leadsnp_ch		EQTL_lead_beta	EQTL_lead_p	mQTL_target_id	mQTL_snp	mQTL_beta	mQTL_cisp	D_prime	R2
1	ILMN_2140700	rs10000012	ch	4	0.142966	1.64445e-16	cg02988312	rs10000012_G	-0.114188	1.52536e-06	1	1	plink --noweb --bfile id400_ld --snp rs10000012 --window 250 --freq --out maf1;	grep 'ILMN_2140700' eQTL_results_R_cis_revision_PC14_chr4.txt>cis_eqtl1.txt;		grep 'cg02988312' cis_mQTL_chr4_1mbcenter.txt >cismqtl1.txt;					mqtl1=read.table('coloc_mqtl_1.txt',header=T,as.is=T);	mqtl1=read.table('coloc_mqtl_1.txt',header=T,as.is=T);						eqtl1=read.table('ciseqtl_maf1.txt',header=T,as.is=T);					write.table(t(col1$summary), 'output1.txt', quote=F,row.names=F,col.names=T);	col1=coloc.abf(mqtl1,eqtl1,p1=0.00001,p2=0.00001,p12=0.0000001);	col1=coloc.abf(mqtl1,eqtl1,p1=0.00001,p2=0.00001,p12=0.0000001);
2	ILMN_1894388	rs10002767	ch	4	0.142538	9.78468e-19	cg14441948	rs10002767_G	-0.155823	3.06901e-16	1	1	plink --noweb --bfile id400_ld --snp rs10002767 --window 250 --freq --out maf2;	grep 'ILMN_1894388' eQTL_results_R_cis_revision_PC14_chr4.txt>cis_eqtl2.txt;		grep 'cg14441948' cis_mQTL_chr4_1mbcenter.txt >cismqtl2.txt;					mqtl2=read.table('coloc_mqtl_2.txt',header=T,as.is=T);	mqtl2=read.table('coloc_mqtl_2.txt',header=T,as.is=T);						eqtl2=read.table('ciseqtl_maf2.txt',header=T,as.is=T);					write.table(t(col2$summary), 'output2.txt', quote=F,row.names=F,col.names=T);	col2=coloc.abf(mqtl2,eqtl2,p1=0.0001,p2=0.0001,p12=0.00001);	col2=coloc.abf(mqtl2,eqtl2,p1=0.00001,p2=0.00001,p12=0.0000001);
3	ILMN_1701911	rs10039805	ch	5	-0.0265325	2.07029e-06	cg18957078	rs10039805_C	0.0758918	2.49309e-16	0.985	0.955	plink --noweb --bfile id400_ld --snp rs10039805 --window 250 --freq --out maf3;	grep 'ILMN_1701911' eQTL_results_R_cis_revision_PC14_chr5.txt>cis_eqtl3.txt;		grep 'cg18957078' cis_mQTL_chr5_1mbcenter.txt >cismqtl3.txt;					mqtl3=read.table('coloc_mqtl_3.txt',header=T,as.is=T);	mqtl3=read.table('coloc_mqtl_3.txt',header=T,as.is=T);						eqtl3=read.table('ciseqtl_maf3.txt',header=T,as.is=T);					write.table(t(col3$summary), 'output3.txt', quote=F,row.names=F,col.names=T);	col3=coloc.abf(mqtl3,eqtl3,p1=0.0001,p2=0.0001,p12=0.00001);	col3=coloc.abf(mqtl3,eqtl3,p1=0.00001,p2=0.00001,p12=0.0000001);
4	ILMN_1796074	rs1004474	ch	18	-0.0324191	2.58193e-11	cg15522677	rs1004474_G	0.0714826	3.09878e-09	0.992	0.824	plink --noweb --bfile id400_ld --snp rs1004474 --window 250 --freq --out maf4;	grep 'ILMN_1796074' eQTL_results_R_cis_revision_PC14_chr18.txt>cis_eqtl4.txt;		grep 'cg15522677' cis_mQTL_chr18_1mbcenter.txt >cismqtl4.txt;					mqtl4=read.table('coloc_mqtl_4.txt',header=T,as.is=T);	mqtl4=read.table('coloc_mqtl_4.txt',header=T,as.is=T);						eqtl4=read.table('ciseqtl_maf4.txt',header=T,as.is=T);					write.table(t(col4$summary), 'output4.txt', quote=F,row.names=F,col.names=T);	col4=coloc.abf(mqtl4,eqtl4,p1=0.0001,p2=0.0001,p12=0.00001);	col4=coloc.abf(mqtl4,eqtl4,p1=0.00001,p2=0.00001,p12=0.0000001);
5	ILMN_1675191	rs10070522	ch	5	0.19459	1.19664e-61	cg12491659	rs10070522_G	-0.0949201	5.46347e-24	1	1	plink --noweb --bfile id400_ld --snp rs10070522 --window 250 --freq --out maf5;	grep 'ILMN_1675191' eQTL_results_R_cis_revision_PC14_chr5.txt>cis_eqtl5.txt;		grep 'cg12491659' cis_mQTL_chr5_1mbcenter.txt >cismqtl5.txt;					mqtl5=read.table('coloc_mqtl_5.txt',header=T,as.is=T);	mqtl5=read.table('coloc_mqtl_5.txt',header=T,as.is=T);						eqtl5=read.table('ciseqtl_maf5.txt',header=T,as.is=T);					write.table(t(col5$summary), 'output5.txt', quote=F,row.names=F,col.names=T);	col5=coloc.abf(mqtl5,eqtl5,p1=0.0001,p2=0.0001,p12=0.00001);	col5=coloc.abf(mqtl5,eqtl5,p1=0.00001,p2=0.00001,p12=0.0000001);
6	ILMN_1745686	rs10098667	ch	8	0.041259	1.43313e-06	cg01784220	rs10098667_A	-0.0528657	6.57524e-10	1	1	plink --noweb --bfile id400_ld --snp rs10098667 --window 250 --freq --out maf6;	grep 'ILMN_1745686' eQTL_results_R_cis_revision_PC14_chr8.txt>cis_eqtl6.txt;		grep 'cg01784220' cis_mQTL_chr8_1mbcenter.txt >cismqtl6.txt;					mqtl6=read.table('coloc_mqtl_6.txt',header=T,as.is=T);	mqtl6=read.table('coloc_mqtl_6.txt',header=T,as.is=T);						eqtl6=read.table('ciseqtl_maf6.txt',header=T,as.is=T);					write.table(t(col6$summary), 'output6.txt', quote=F,row.names=F,col.names=T);	col6=coloc.abf(mqtl6,eqtl6,p1=0.0001,p2=0.0001,p12=0.00001);	col6=coloc.abf(mqtl6,eqtl6,p1=0.00001,p2=0.00001,p12=0.0000001);
7	ILMN_1712517	rs10101286	ch	8	-0.0794767	1.67138e-43	cg07294814	rs10101286_A	-0.143743	5.73055e-39	0.995	0.984	plink --noweb --bfile id400_ld --snp rs10101286 --window 250 --freq --out maf7;	grep 'ILMN_1712517' eQTL_results_R_cis_revision_PC14_chr8.txt>cis_eqtl7.txt;		grep 'cg07294814' cis_mQTL_chr8_1mbcenter.txt >cismqtl7.txt;					mqtl7=read.table('coloc_mqtl_7.txt',header=T,as.is=T);	mqtl7=read.table('coloc_mqtl_7.txt',header=T,as.is=T);						eqtl7=read.table('ciseqtl_maf7.txt',header=T,as.is=T);					write.table(t(col7$summary), 'output7.txt', quote=F,row.names=F,col.names=T);	col7=coloc.abf(mqtl7,eqtl7,p1=0.0001,p2=0.0001,p12=0.00001);	col7=coloc.abf(mqtl7,eqtl7,p1=0.00001,p2=0.00001,p12=0.0000001);
8	ILMN_1658579	rs1010228	ch	17	-0.0373039	6.51671e-06	cg01544580	rs1010228_A	0.129416	2.65202e-18	1	1	plink --noweb --bfile id400_ld --snp rs1010228 --window 250 --freq --out maf8;	grep 'ILMN_1658579' eQTL_results_R_cis_revision_PC14_chr17.txt>cis_eqtl8.txt;		grep 'cg01544580' cis_mQTL_chr17_1mbcenter.txt >cismqtl8.txt;					mqtl8=read.table('coloc_mqtl_8.txt',header=T,as.is=T);	mqtl1=read.table('coloc_mqtl_1.txt',header=T,as.is=T);						eqtl8=read.table('ciseqtl_maf8.txt',header=T,as.is=T);					write.table(t(col8$summary), 'output8.txt', quote=F,row.names=F,col.names=T);	col8=coloc.abf(mqtl8,eqtl8,p1=0.0001,p2=0.0001,p12=0.00001);	col8=coloc.abf(mqtl8,eqtl8,p1=0.00001,p2=0.00001,p12=0.0000001);
9	ILMN_1757882	rs10108150	ch	8	0.0651548	2.60355e-25	cg26752003	rs10108150_G	0.121272	1.92817e-23	1	1	plink --noweb --bfile id400_ld --snp rs10108150 --window 250 --freq --out maf9;	grep 'ILMN_1757882' eQTL_results_R_cis_revision_PC14_chr8.txt>cis_eqtl9.txt;		grep 'cg26752003' cis_mQTL_chr8_1mbcenter.txt >cismqtl9.txt;					mqtl9=read.table('coloc_mqtl_9.txt',header=T,as.is=T);	mqtl2=read.table('coloc_mqtl_2.txt',header=T,as.is=T);						eqtl9=read.table('ciseqtl_maf9.txt',header=T,as.is=T);					write.table(t(col9$summary), 'output9.txt', quote=F,row.names=F,col.names=T);	col9=coloc.abf(mqtl9,eqtl9,p1=0.0001,p2=0.0001,p12=0.00001);	col9=coloc.abf(mqtl9,eqtl9,p1=0.00001,p2=0.00001,p12=0.0000001);
10	ILMN_1710752	rs10112966	ch	8	-0.243435	2.09473e-68	cg11904266	rs10112966_C	-0.108115	8.14228e-14	1	1	plink --noweb --bfile id400_ld --snp rs10112966 --window 250 --freq --out maf10;	grep 'ILMN_1710752' eQTL_results_R_cis_revision_PC14_chr8.txt>cis_eqtl10.txt;		grep 'cg11904266' cis_mQTL_chr8_1mbcenter.txt >cismqtl10.txt;					mqtl10=read.table('coloc_mqtl_10.txt',header=T,as.is=T);	mqtl3=read.table('coloc_mqtl_3.txt',header=T,as.is=T);						eqtl10=read.table('ciseqtl_maf10.txt',header=T,as.is=T);					write.table(t(col10$summary), 'output10.txt', quote=F,row.names=F,col.names=T);	col10=coloc.abf(mqtl10,eqtl10,p1=0.0001,p2=0.0001,p12=0.00001);	col10=coloc.abf(mqtl10,eqtl10,p1=0.00001,p2=0.00001,p12=0.0000001);
11	ILMN_3233205	rs10117822	ch	9	0.0324949	1.97759e-07	cg14172126	rs10117822_A	0.0361768	2.36438e-07	1	1	plink --noweb --bfile id400_ld --snp rs10117822 --window 250 --freq --out maf11;	grep 'ILMN_3233205' eQTL_results_R_cis_revision_PC14_chr9.txt>cis_eqtl11.txt;		grep 'cg14172126' cis_mQTL_chr9_1mbcenter.txt >cismqtl11.txt;					mqtl11=read.table('coloc_mqtl_11.txt',header=T,as.is=T);	mqtl4=read.table('coloc_mqtl_4.txt',header=T,as.is=T);						eqtl11=read.table('ciseqtl_maf11.txt',header=T,as.is=T);					write.table(t(col11$summary), 'output11.txt', quote=F,row.names=F,col.names=T);	col11=coloc.abf(mqtl11,eqtl11,p1=0.0001,p2=0.0001,p12=0.00001);	col11=coloc.abf(mqtl11,eqtl11,p1=0.00001,p2=0.00001,p12=0.0000001);
12	ILMN_1655990	rs10125592	ch	9	-0.286637	4.84759e-108	cg13403259	rs10125592_G	-0.0735882	7.38142e-14	1	1	plink --noweb --bfile id400_ld --snp rs10125592 --window 250 --freq --out maf12;	grep 'ILMN_1655990' eQTL_results_R_cis_revision_PC14_chr9.txt>cis_eqtl12.txt;		grep 'cg13403259' cis_mQTL_chr9_1mbcenter.txt >cismqtl12.txt;					mqtl12=read.table('coloc_mqtl_12.txt',header=T,as.is=T);	mqtl5=read.table('coloc_mqtl_5.txt',header=T,as.is=T);						eqtl12=read.table('ciseqtl_maf12.txt',header=T,as.is=T);					write.table(t(col12$summary), 'output12.txt', quote=F,row.names=F,col.names=T);	col12=coloc.abf(mqtl12,eqtl12,p1=0.0001,p2=0.0001,p12=0.00001);	col12=coloc.abf(mqtl12,eqtl12,p1=0.00001,p2=0.00001,p12=0.0000001);
13	ILMN_1672378	rs10155894	ch	7	0.0371126	2.00865e-12	cg04472130	rs10155894_A	-0.0422841	3.76981e-08	1	1	plink --noweb --bfile id400_ld --snp rs10155894 --window 250 --freq --out maf13;	grep 'ILMN_1672378' eQTL_results_R_cis_revision_PC14_chr7.txt>cis_eqtl13.txt;		grep 'cg04472130' cis_mQTL_chr7_1mbcenter.txt >cismqtl13.txt;					mqtl13=read.table('coloc_mqtl_13.txt',header=T,as.is=T);	mqtl6=read.table('coloc_mqtl_6.txt',header=T,as.is=T);						eqtl13=read.table('ciseqtl_maf13.txt',header=T,as.is=T);					write.table(t(col13$summary), 'output13.txt', quote=F,row.names=F,col.names=T);	col13=coloc.abf(mqtl13,eqtl13,p1=0.0001,p2=0.0001,p12=0.00001);	col13=coloc.abf(mqtl13,eqtl13,p1=0.00001,p2=0.00001,p12=0.0000001);
14	ILMN_1809467	rs10166612	ch	2	-0.153631	5.3155e-30	cg16719560	rs10166612_G	0.588109	4.77954e-83	1	1	plink --noweb --bfile id400_ld --snp rs10166612 --window 250 --freq --out maf14;	grep 'ILMN_1809467' eQTL_results_R_cis_revision_PC14_chr2.txt>cis_eqtl14.txt;		grep 'cg16719560' cis_mQTL_chr2_1mbcenter.txt >cismqtl14.txt;					mqtl14=read.table('coloc_mqtl_14.txt',header=T,as.is=T);	mqtl7=read.table('coloc_mqtl_7.txt',header=T,as.is=T);						eqtl14=read.table('ciseqtl_maf14.txt',header=T,as.is=T);					write.table(t(col14$summary), 'output14.txt', quote=F,row.names=F,col.names=T);	col14=coloc.abf(mqtl14,eqtl14,p1=0.0001,p2=0.0001,p12=0.00001);	col14=coloc.abf(mqtl14,eqtl14,p1=0.00001,p2=0.00001,p12=0.0000001);
15	ILMN_2337941	rs10172321	ch	2	-0.0519099	9.06852e-08	cg15976283	rs10172321_A	-0.16312	3.0765e-18	1	1	plink --noweb --bfile id400_ld --snp rs10172321 --window 250 --freq --out maf15;	grep 'ILMN_2337941' eQTL_results_R_cis_revision_PC14_chr2.txt>cis_eqtl15.txt;		grep 'cg15976283' cis_mQTL_chr2_1mbcenter.txt >cismqtl15.txt;					mqtl15=read.table('coloc_mqtl_15.txt',header=T,as.is=T);	mqtl1=read.table('coloc_mqtl_1.txt',header=T,as.is=T);						eqtl15=read.table('ciseqtl_maf15.txt',header=T,as.is=T);					write.table(t(col15$summary), 'output15.txt', quote=F,row.names=F,col.names=T);	col15=coloc.abf(mqtl15,eqtl15,p1=0.0001,p2=0.0001,p12=0.00001);	col15=coloc.abf(mqtl15,eqtl15,p1=0.00001,p2=0.00001,p12=0.0000001);
16	ILMN_2173294	rs10173112	ch	2	-0.165903	1.18652e-34	cg07952391	rs10173112_C	0.280691	4.55423e-86	1	1	plink --noweb --bfile id400_ld --snp rs10173112 --window 250 --freq --out maf16;	grep 'ILMN_2173294' eQTL_results_R_cis_revision_PC14_chr2.txt>cis_eqtl16.txt;		grep 'cg07952391' cis_mQTL_chr2_1mbcenter.txt >cismqtl16.txt;					mqtl16=read.table('coloc_mqtl_16.txt',header=T,as.is=T);	mqtl2=read.table('coloc_mqtl_2.txt',header=T,as.is=T);						eqtl16=read.table('ciseqtl_maf16.txt',header=T,as.is=T);					write.table(t(col16$summary), 'output16.txt', quote=F,row.names=F,col.names=T);	col16=coloc.abf(mqtl16,eqtl16,p1=0.0001,p2=0.0001,p12=0.00001);	col16=coloc.abf(mqtl16,eqtl16,p1=0.00001,p2=0.00001,p12=0.0000001);
17	ILMN_2329667	rs10174611	ch	2	0.0347606	2.72551e-06	cg03462943	rs10174611_G	-0.0765198	5.93206e-29	1	1	plink --noweb --bfile id400_ld --snp rs10174611 --window 250 --freq --out maf17;	grep 'ILMN_2329667' eQTL_results_R_cis_revision_PC14_chr2.txt>cis_eqtl17.txt;		grep 'cg03462943' cis_mQTL_chr2_1mbcenter.txt >cismqtl17.txt;					mqtl17=read.table('coloc_mqtl_17.txt',header=T,as.is=T);	mqtl3=read.table('coloc_mqtl_3.txt',header=T,as.is=T);						eqtl17=read.table('ciseqtl_maf17.txt',header=T,as.is=T);					write.table(t(col17$summary), 'output17.txt', quote=F,row.names=F,col.names=T);	col17=coloc.abf(mqtl17,eqtl17,p1=0.0001,p2=0.0001,p12=0.00001);	col17=coloc.abf(mqtl17,eqtl17,p1=0.00001,p2=0.00001,p12=0.0000001);
18	ILMN_1654065	rs10180451	ch	2	-0.08333	9.69451e-27	cg16406960	rs10180451_A	0.0757218	1.3014e-12	1	1	plink --noweb --bfile id400_ld --snp rs10180451 --window 250 --freq --out maf18;	grep 'ILMN_1654065' eQTL_results_R_cis_revision_PC14_chr2.txt>cis_eqtl18.txt;		grep 'cg16406960' cis_mQTL_chr2_1mbcenter.txt >cismqtl18.txt;					mqtl18=read.table('coloc_mqtl_18.txt',header=T,as.is=T);	mqtl4=read.table('coloc_mqtl_4.txt',header=T,as.is=T);						eqtl18=read.table('ciseqtl_maf18.txt',header=T,as.is=T);					write.table(t(col18$summary), 'output18.txt', quote=F,row.names=F,col.names=T);	col18=coloc.abf(mqtl18,eqtl18,p1=0.0001,p2=0.0001,p12=0.00001);	col18=coloc.abf(mqtl18,eqtl18,p1=0.00001,p2=0.00001,p12=0.0000001);
19	ILMN_1668411	rs10193943	ch	2	-0.0509262	1.4659e-06	cg03985718	rs10193943_A	-0.0464637	2.6463e-09	1	1	plink --noweb --bfile id400_ld --snp rs10193943 --window 250 --freq --out maf19;	grep 'ILMN_1668411' eQTL_results_R_cis_revision_PC14_chr2.txt>cis_eqtl19.txt;		grep 'cg03985718' cis_mQTL_chr2_1mbcenter.txt >cismqtl19.txt;					mqtl19=read.table('coloc_mqtl_19.txt',header=T,as.is=T);	mqtl5=read.table('coloc_mqtl_5.txt',header=T,as.is=T);						eqtl19=read.table('ciseqtl_maf19.txt',header=T,as.is=T);					write.table(t(col19$summary), 'output19.txt', quote=F,row.names=F,col.names=T);	col19=coloc.abf(mqtl19,eqtl19,p1=0.0001,p2=0.0001,p12=0.00001);	col19=coloc.abf(mqtl19,eqtl19,p1=0.00001,p2=0.00001,p12=0.0000001);
20	ILMN_1880834	rs10197935	ch	2	-0.0372606	5.5614e-13	cg13491317	rs10197935_T	0.0368259	3.50008e-08	1	1	plink --noweb --bfile id400_ld --snp rs10197935 --window 250 --freq --out maf20;	grep 'ILMN_1880834' eQTL_results_R_cis_revision_PC14_chr2.txt>cis_eqtl20.txt;		grep 'cg13491317' cis_mQTL_chr2_1mbcenter.txt >cismqtl20.txt;					mqtl20=read.table('coloc_mqtl_20.txt',header=T,as.is=T);	mqtl6=read.table('coloc_mqtl_6.txt',header=T,as.is=T);						eqtl20=read.table('ciseqtl_maf20.txt',header=T,as.is=T);					write.table(t(col20$summary), 'output20.txt', quote=F,row.names=F,col.names=T);	col20=coloc.abf(mqtl20,eqtl20,p1=0.0001,p2=0.0001,p12=0.00001);	col20=coloc.abf(mqtl20,eqtl20,p1=0.00001,p2=0.00001,p12=0.0000001);
21	ILMN_1738047	rs10219012	ch	10	-0.0465746	8.89849e-06	cg07746882	rs10219012_A	0.0718602	1.91262e-14	1	1	plink --noweb --bfile id400_ld --snp rs10219012 --window 250 --freq --out maf21;	grep 'ILMN_1738047' eQTL_results_R_cis_revision_PC14_chr10.txt>cis_eqtl21.txt;		grep 'cg07746882' cis_mQTL_chr10_1mbcenter.txt >cismqtl21.txt;					mqtl21=read.table('coloc_mqtl_21.txt',header=T,as.is=T);	mqtl7=read.table('coloc_mqtl_7.txt',header=T,as.is=T);						eqtl21=read.table('ciseqtl_maf21.txt',header=T,as.is=T);					write.table(t(col21$summary), 'output21.txt', quote=F,row.names=F,col.names=T);	col21=coloc.abf(mqtl21,eqtl21,p1=0.0001,p2=0.0001,p12=0.00001);	col21=coloc.abf(mqtl21,eqtl21,p1=0.00001,p2=0.00001,p12=0.0000001);
22	ILMN_1681411	rs10231842	ch	7	-0.199493	1.15918e-11	cg06641537	rs10231842_C	-0.0946693	2.09171e-16	1	1	plink --noweb --bfile id400_ld --snp rs10231842 --window 250 --freq --out maf22;	grep 'ILMN_1681411' eQTL_results_R_cis_revision_PC14_chr7.txt>cis_eqtl22.txt;		grep 'cg06641537' cis_mQTL_chr7_1mbcenter.txt >cismqtl22.txt;					mqtl22=read.table('coloc_mqtl_22.txt',header=T,as.is=T);	mqtl1=read.table('coloc_mqtl_1.txt',header=T,as.is=T);						eqtl22=read.table('ciseqtl_maf22.txt',header=T,as.is=T);					write.table(t(col22$summary), 'output22.txt', quote=F,row.names=F,col.names=T);	col22=coloc.abf(mqtl22,eqtl22,p1=0.0001,p2=0.0001,p12=0.00001);	col22=coloc.abf(mqtl22,eqtl22,p1=0.00001,p2=0.00001,p12=0.0000001);
23	ILMN_1696546	rs10253828	ch	7	-0.0327218	8.13487e-07	cg01480180	rs10253828_G	-0.503889	1.35055e-45	1	1	plink --noweb --bfile id400_ld --snp rs10253828 --window 250 --freq --out maf23;	grep 'ILMN_1696546' eQTL_results_R_cis_revision_PC14_chr7.txt>cis_eqtl23.txt;		grep 'cg01480180' cis_mQTL_chr7_1mbcenter.txt >cismqtl23.txt;					mqtl23=read.table('coloc_mqtl_23.txt',header=T,as.is=T);	mqtl2=read.table('coloc_mqtl_2.txt',header=T,as.is=T);						eqtl23=read.table('ciseqtl_maf23.txt',header=T,as.is=T);					write.table(t(col23$summary), 'output23.txt', quote=F,row.names=F,col.names=T);	col23=coloc.abf(mqtl23,eqtl23,p1=0.0001,p2=0.0001,p12=0.00001);	col23=coloc.abf(mqtl23,eqtl23,p1=0.00001,p2=0.00001,p12=0.0000001);
24	ILMN_1741712	rs1026250	ch	11	0.0310816	5.67209e-06	cg01229998	rs1026250_C	0.0698408	1.59423e-08	1	1	plink --noweb --bfile id400_ld --snp rs1026250 --window 250 --freq --out maf24;	grep 'ILMN_1741712' eQTL_results_R_cis_revision_PC14_chr11.txt>cis_eqtl24.txt;		grep 'cg01229998' cis_mQTL_chr11_1mbcenter.txt >cismqtl24.txt;					mqtl24=read.table('coloc_mqtl_24.txt',header=T,as.is=T);	mqtl3=read.table('coloc_mqtl_3.txt',header=T,as.is=T);						eqtl24=read.table('ciseqtl_maf24.txt',header=T,as.is=T);					write.table(t(col24$summary), 'output24.txt', quote=F,row.names=F,col.names=T);	col24=coloc.abf(mqtl24,eqtl24,p1=0.0001,p2=0.0001,p12=0.00001);	col24=coloc.abf(mqtl24,eqtl24,p1=0.00001,p2=0.00001,p12=0.0000001);
25	ILMN_1736863	rs10265256	ch	7	0.111495	2.03994e-16	cg07876788	rs10265256_A	-0.694558	1.77548e-204	1	1	plink --noweb --bfile id400_ld --snp rs10265256 --window 250 --freq --out maf25;	grep 'ILMN_1736863' eQTL_results_R_cis_revision_PC14_chr7.txt>cis_eqtl25.txt;		grep 'cg07876788' cis_mQTL_chr7_1mbcenter.txt >cismqtl25.txt;					mqtl25=read.table('coloc_mqtl_25.txt',header=T,as.is=T);	mqtl4=read.table('coloc_mqtl_4.txt',header=T,as.is=T);						eqtl25=read.table('ciseqtl_maf25.txt',header=T,as.is=T);					write.table(t(col25$summary), 'output25.txt', quote=F,row.names=F,col.names=T);	col25=coloc.abf(mqtl25,eqtl25,p1=0.0001,p2=0.0001,p12=0.00001);	col25=coloc.abf(mqtl25,eqtl25,p1=0.00001,p2=0.00001,p12=0.0000001);
26	ILMN_1785095	rs10270385	ch	7	-0.0587341	8.9479e-12	cg08314387	rs10270385_A	0.0475011	6.30279e-10	1	1	plink --noweb --bfile id400_ld --snp rs10270385 --window 250 --freq --out maf26;	grep 'ILMN_1785095' eQTL_results_R_cis_revision_PC14_chr7.txt>cis_eqtl26.txt;		grep 'cg08314387' cis_mQTL_chr7_1mbcenter.txt >cismqtl26.txt;					mqtl26=read.table('coloc_mqtl_26.txt',header=T,as.is=T);	mqtl5=read.table('coloc_mqtl_5.txt',header=T,as.is=T);						eqtl26=read.table('ciseqtl_maf26.txt',header=T,as.is=T);					write.table(t(col26$summary), 'output26.txt', quote=F,row.names=F,col.names=T);	col26=coloc.abf(mqtl26,eqtl26,p1=0.0001,p2=0.0001,p12=0.00001);	col26=coloc.abf(mqtl26,eqtl26,p1=0.00001,p2=0.00001,p12=0.0000001);
27	ILMN_2047511	rs10274964	ch	7	-0.0316427	2.18722e-09	cg15685424	rs10274964_T	0.0614376	1.20934e-14	1	1	plink --noweb --bfile id400_ld --snp rs10274964 --window 250 --freq --out maf27;	grep 'ILMN_2047511' eQTL_results_R_cis_revision_PC14_chr7.txt>cis_eqtl27.txt;		grep 'cg15685424' cis_mQTL_chr7_1mbcenter.txt >cismqtl27.txt;					mqtl27=read.table('coloc_mqtl_27.txt',header=T,as.is=T);	mqtl6=read.table('coloc_mqtl_6.txt',header=T,as.is=T);						eqtl27=read.table('ciseqtl_maf27.txt',header=T,as.is=T);					write.table(t(col27$summary), 'output27.txt', quote=F,row.names=F,col.names=T);	col27=coloc.abf(mqtl27,eqtl27,p1=0.0001,p2=0.0001,p12=0.00001);	col27=coloc.abf(mqtl27,eqtl27,p1=0.00001,p2=0.00001,p12=0.0000001);
28	ILMN_1793290	rs10282118	ch	7	-0.0768583	8.00859e-26	cg15229765	rs10282118_T	-0.0462552	4.44576e-09	1	1	plink --noweb --bfile id400_ld --snp rs10282118 --window 250 --freq --out maf28;	grep 'ILMN_1793290' eQTL_results_R_cis_revision_PC14_chr7.txt>cis_eqtl28.txt;		grep 'cg15229765' cis_mQTL_chr7_1mbcenter.txt >cismqtl28.txt;					mqtl28=read.table('coloc_mqtl_28.txt',header=T,as.is=T);	mqtl7=read.table('coloc_mqtl_7.txt',header=T,as.is=T);						eqtl28=read.table('ciseqtl_maf28.txt',header=T,as.is=T);					write.table(t(col28$summary), 'output28.txt', quote=F,row.names=F,col.names=T);	col28=coloc.abf(mqtl28,eqtl28,p1=0.0001,p2=0.0001,p12=0.00001);	col28=coloc.abf(mqtl28,eqtl28,p1=0.00001,p2=0.00001,p12=0.0000001);
29	ILMN_3247556	rs10282929	ch	8	-0.030008	1.41788e-06	cg11904266	rs10282929_C	-0.106053	3.68093e-13	0.967	0.919	plink --noweb --bfile id400_ld --snp rs10282929 --window 250 --freq --out maf29;	grep 'ILMN_3247556' eQTL_results_R_cis_revision_PC14_chr8.txt>cis_eqtl29.txt;		grep 'cg11904266' cis_mQTL_chr8_1mbcenter.txt >cismqtl29.txt;					mqtl29=read.table('coloc_mqtl_29.txt',header=T,as.is=T);	mqtl1=read.table('coloc_mqtl_1.txt',header=T,as.is=T);						eqtl29=read.table('ciseqtl_maf29.txt',header=T,as.is=T);					write.table(t(col29$summary), 'output29.txt', quote=F,row.names=F,col.names=T);	col29=coloc.abf(mqtl29,eqtl29,p1=0.0001,p2=0.0001,p12=0.00001);	col29=coloc.abf(mqtl29,eqtl29,p1=0.00001,p2=0.00001,p12=0.0000001);
30	ILMN_2323418	rs1034575	ch	7	-0.15625	3.15774e-78	cg23192873	rs1034575_A	0.0983364	7.24037e-16	1	1	plink --noweb --bfile id400_ld --snp rs1034575 --window 250 --freq --out maf30;	grep 'ILMN_2323418' eQTL_results_R_cis_revision_PC14_chr7.txt>cis_eqtl30.txt;		grep 'cg23192873' cis_mQTL_chr7_1mbcenter.txt >cismqtl30.txt;					mqtl30=read.table('coloc_mqtl_30.txt',header=T,as.is=T);	mqtl2=read.table('coloc_mqtl_2.txt',header=T,as.is=T);						eqtl30=read.table('ciseqtl_maf30.txt',header=T,as.is=T);					write.table(t(col30$summary), 'output30.txt', quote=F,row.names=F,col.names=T);	col30=coloc.abf(mqtl30,eqtl30,p1=0.0001,p2=0.0001,p12=0.00001);	col30=coloc.abf(mqtl30,eqtl30,p1=0.00001,p2=0.00001,p12=0.0000001);
31	ILMN_1673352	rs10398	ch	11	0.0642259	1.0122e-10	cg06046490	rs10398_G	-0.0628332	8.6876e-06	1	1	plink --noweb --bfile id400_ld --snp rs10398 --window 250 --freq --out maf31;	grep 'ILMN_1673352' eQTL_results_R_cis_revision_PC14_chr11.txt>cis_eqtl31.txt;		grep 'cg06046490' cis_mQTL_chr11_1mbcenter.txt >cismqtl31.txt;					mqtl31=read.table('coloc_mqtl_31.txt',header=T,as.is=T);	mqtl3=read.table('coloc_mqtl_3.txt',header=T,as.is=T);						eqtl31=read.table('ciseqtl_maf31.txt',header=T,as.is=T);					write.table(t(col31$summary), 'output31.txt', quote=F,row.names=F,col.names=T);	col31=coloc.abf(mqtl31,eqtl31,p1=0.0001,p2=0.0001,p12=0.00001);	col31=coloc.abf(mqtl31,eqtl31,p1=0.00001,p2=0.00001,p12=0.0000001);
32	ILMN_1658290	rs10400954	ch	16	0.0554486	6.50309e-08	cg03698956	rs10400954_A	-0.0581824	5.99268e-07	1	1	plink --noweb --bfile id400_ld --snp rs10400954 --window 250 --freq --out maf32;	grep 'ILMN_1658290' eQTL_results_R_cis_revision_PC14_chr16.txt>cis_eqtl32.txt;		grep 'cg03698956' cis_mQTL_chr16_1mbcenter.txt >cismqtl32.txt;					mqtl32=read.table('coloc_mqtl_32.txt',header=T,as.is=T);	mqtl4=read.table('coloc_mqtl_4.txt',header=T,as.is=T);						eqtl32=read.table('ciseqtl_maf32.txt',header=T,as.is=T);					write.table(t(col32$summary), 'output32.txt', quote=F,row.names=F,col.names=T);	col32=coloc.abf(mqtl32,eqtl32,p1=0.0001,p2=0.0001,p12=0.00001);	col32=coloc.abf(mqtl32,eqtl32,p1=0.00001,p2=0.00001,p12=0.0000001);
33	ILMN_3226495	rs10402633	ch	19	0.0387244	5.42776e-09	cg22020399	rs10402633_T	-0.168934	8.28994e-15	0.961	0.832	plink --noweb --bfile id400_ld --snp rs10402633 --window 250 --freq --out maf33;	grep 'ILMN_3226495' eQTL_results_R_cis_revision_PC14_chr19.txt>cis_eqtl33.txt;		grep 'cg22020399' cis_mQTL_chr19_1mbcenter.txt >cismqtl33.txt;					mqtl33=read.table('coloc_mqtl_33.txt',header=T,as.is=T);	mqtl5=read.table('coloc_mqtl_5.txt',header=T,as.is=T);						eqtl33=read.table('ciseqtl_maf33.txt',header=T,as.is=T);					write.table(t(col33$summary), 'output33.txt', quote=F,row.names=F,col.names=T);	col33=coloc.abf(mqtl33,eqtl33,p1=0.0001,p2=0.0001,p12=0.00001);	col33=coloc.abf(mqtl33,eqtl33,p1=0.00001,p2=0.00001,p12=0.0000001);
34	ILMN_2209299	rs10402912	ch	19	0.0849707	1.88527e-21	cg23824815	rs10402912_G	0.0785948	5.2866e-08	1	1	plink --noweb --bfile id400_ld --snp rs10402912 --window 250 --freq --out maf34;	grep 'ILMN_2209299' eQTL_results_R_cis_revision_PC14_chr19.txt>cis_eqtl34.txt;		grep 'cg23824815' cis_mQTL_chr19_1mbcenter.txt >cismqtl34.txt;					mqtl34=read.table('coloc_mqtl_34.txt',header=T,as.is=T);	mqtl6=read.table('coloc_mqtl_6.txt',header=T,as.is=T);						eqtl34=read.table('ciseqtl_maf34.txt',header=T,as.is=T);					write.table(t(col34$summary), 'output34.txt', quote=F,row.names=F,col.names=T);	col34=coloc.abf(mqtl34,eqtl34,p1=0.0001,p2=0.0001,p12=0.00001);	col34=coloc.abf(mqtl34,eqtl34,p1=0.00001,p2=0.00001,p12=0.0000001);
35	ILMN_2141444	rs10413723	ch	19	-0.0371803	1.31292e-06	cg25506106	rs10413723_T	0.256193	1.94352e-38	1	1	plink --noweb --bfile id400_ld --snp rs10413723 --window 250 --freq --out maf35;	grep 'ILMN_2141444' eQTL_results_R_cis_revision_PC14_chr19.txt>cis_eqtl35.txt;		grep 'cg25506106' cis_mQTL_chr19_1mbcenter.txt >cismqtl35.txt;					mqtl35=read.table('coloc_mqtl_35.txt',header=T,as.is=T);	mqtl7=read.table('coloc_mqtl_7.txt',header=T,as.is=T);						eqtl35=read.table('ciseqtl_maf35.txt',header=T,as.is=T);					write.table(t(col35$summary), 'output35.txt', quote=F,row.names=F,col.names=T);	col35=coloc.abf(mqtl35,eqtl35,p1=0.0001,p2=0.0001,p12=0.00001);	col35=coloc.abf(mqtl35,eqtl35,p1=0.00001,p2=0.00001,p12=0.0000001);
36	ILMN_2141453	rs10422405	ch	19	-0.0349711	1.58572e-06	cg15640140	rs10422405_T	0.0811024	1.29356e-07	1	1	plink --noweb --bfile id400_ld --snp rs10422405 --window 250 --freq --out maf36;	grep 'ILMN_2141453' eQTL_results_R_cis_revision_PC14_chr19.txt>cis_eqtl36.txt;		grep 'cg15640140' cis_mQTL_chr19_1mbcenter.txt >cismqtl36.txt;					mqtl36=read.table('coloc_mqtl_36.txt',header=T,as.is=T);	mqtl1=read.table('coloc_mqtl_1.txt',header=T,as.is=T);						eqtl36=read.table('ciseqtl_maf36.txt',header=T,as.is=T);					write.table(t(col36$summary), 'output36.txt', quote=F,row.names=F,col.names=T);	col36=coloc.abf(mqtl36,eqtl36,p1=0.0001,p2=0.0001,p12=0.00001);	col36=coloc.abf(mqtl36,eqtl36,p1=0.00001,p2=0.00001,p12=0.0000001);
37	ILMN_2154671	rs10422762	ch	19	0.0368156	6.42505e-18	cg04783977	rs10422762_G	0.0843495	1.00062e-30	1	1	plink --noweb --bfile id400_ld --snp rs10422762 --window 250 --freq --out maf37;	grep 'ILMN_2154671' eQTL_results_R_cis_revision_PC14_chr19.txt>cis_eqtl37.txt;		grep 'cg04783977' cis_mQTL_chr19_1mbcenter.txt >cismqtl37.txt;					mqtl37=read.table('coloc_mqtl_37.txt',header=T,as.is=T);	mqtl2=read.table('coloc_mqtl_2.txt',header=T,as.is=T);						eqtl37=read.table('ciseqtl_maf37.txt',header=T,as.is=T);					write.table(t(col37$summary), 'output37.txt', quote=F,row.names=F,col.names=T);	col37=coloc.abf(mqtl37,eqtl37,p1=0.0001,p2=0.0001,p12=0.00001);	col37=coloc.abf(mqtl37,eqtl37,p1=0.00001,p2=0.00001,p12=0.0000001);
38	ILMN_1663281	rs1044467	ch	19	0.0630522	2.14484e-10	cg07813608	rs1044467_G	-0.144119	3.4463e-17	1	1	plink --noweb --bfile id400_ld --snp rs1044467 --window 250 --freq --out maf38;	grep 'ILMN_1663281' eQTL_results_R_cis_revision_PC14_chr19.txt>cis_eqtl38.txt;		grep 'cg07813608' cis_mQTL_chr19_1mbcenter.txt >cismqtl38.txt;					mqtl38=read.table('coloc_mqtl_38.txt',header=T,as.is=T);	mqtl3=read.table('coloc_mqtl_3.txt',header=T,as.is=T);						eqtl38=read.table('ciseqtl_maf38.txt',header=T,as.is=T);					write.table(t(col38$summary), 'output38.txt', quote=F,row.names=F,col.names=T);	col38=coloc.abf(mqtl38,eqtl38,p1=0.0001,p2=0.0001,p12=0.00001);	col38=coloc.abf(mqtl38,eqtl38,p1=0.00001,p2=0.00001,p12=0.0000001);
39	ILMN_1657893	rs1044732	ch	22	-0.0646476	3.86564e-09	cg11182965	rs1044732_C	-0.336436	5.37232e-48	1	1	plink --noweb --bfile id400_ld --snp rs1044732 --window 250 --freq --out maf39;	grep 'ILMN_1657893' eQTL_results_R_cis_revision_PC14_chr22.txt>cis_eqtl39.txt;		grep 'cg11182965' cis_mQTL_chr22_1mbcenter.txt >cismqtl39.txt;					mqtl39=read.table('coloc_mqtl_39.txt',header=T,as.is=T);	mqtl4=read.table('coloc_mqtl_4.txt',header=T,as.is=T);						eqtl39=read.table('ciseqtl_maf39.txt',header=T,as.is=T);					write.table(t(col39$summary), 'output39.txt', quote=F,row.names=F,col.names=T);	col39=coloc.abf(mqtl39,eqtl39,p1=0.0001,p2=0.0001,p12=0.00001);	col39=coloc.abf(mqtl39,eqtl39,p1=0.00001,p2=0.00001,p12=0.0000001);
40	ILMN_1654819	rs1045482	ch	3	0.0474791	4.585e-15	cg18074165	rs1045482_G	-0.0475779	4.99771e-06	1	1	plink --noweb --bfile id400_ld --snp rs1045482 --window 250 --freq --out maf40;	grep 'ILMN_1654819' eQTL_results_R_cis_revision_PC14_chr3.txt>cis_eqtl40.txt;		grep 'cg18074165' cis_mQTL_chr3_1mbcenter.txt >cismqtl40.txt;					mqtl40=read.table('coloc_mqtl_40.txt',header=T,as.is=T);	mqtl5=read.table('coloc_mqtl_5.txt',header=T,as.is=T);						eqtl40=read.table('ciseqtl_maf40.txt',header=T,as.is=T);					write.table(t(col40$summary), 'output40.txt', quote=F,row.names=F,col.names=T);	col40=coloc.abf(mqtl40,eqtl40,p1=0.0001,p2=0.0001,p12=0.00001);	col40=coloc.abf(mqtl40,eqtl40,p1=0.00001,p2=0.00001,p12=0.0000001);
41	ILMN_3298167	rs1045599	ch	17	0.444572	5.04727e-190	cg19815271	rs1045599_A	0.107115	4.15982e-33	1	1	plink --noweb --bfile id400_ld --snp rs1045599 --window 250 --freq --out maf41;	grep 'ILMN_3298167' eQTL_results_R_cis_revision_PC14_chr17.txt>cis_eqtl41.txt;		grep 'cg19815271' cis_mQTL_chr17_1mbcenter.txt >cismqtl41.txt;					mqtl41=read.table('coloc_mqtl_41.txt',header=T,as.is=T);	mqtl6=read.table('coloc_mqtl_6.txt',header=T,as.is=T);						eqtl41=read.table('ciseqtl_maf41.txt',header=T,as.is=T);					write.table(t(col41$summary), 'output41.txt', quote=F,row.names=F,col.names=T);	col41=coloc.abf(mqtl41,eqtl41,p1=0.0001,p2=0.0001,p12=0.00001);	col41=coloc.abf(mqtl41,eqtl41,p1=0.00001,p2=0.00001,p12=0.0000001);
42	ILMN_1734353	rs1046040	ch	19	0.0803102	1.70602e-25	cg01613691	rs1046040_A	0.0889424	1.26716e-17	1	1	plink --noweb --bfile id400_ld --snp rs1046040 --window 250 --freq --out maf42;	grep 'ILMN_1734353' eQTL_results_R_cis_revision_PC14_chr19.txt>cis_eqtl42.txt;		grep 'cg01613691' cis_mQTL_chr19_1mbcenter.txt >cismqtl42.txt;					mqtl42=read.table('coloc_mqtl_42.txt',header=T,as.is=T);	mqtl7=read.table('coloc_mqtl_7.txt',header=T,as.is=T);						eqtl42=read.table('ciseqtl_maf42.txt',header=T,as.is=T);					write.table(t(col42$summary), 'output42.txt', quote=F,row.names=F,col.names=T);	col42=coloc.abf(mqtl42,eqtl42,p1=0.0001,p2=0.0001,p12=0.00001);	col42=coloc.abf(mqtl42,eqtl42,p1=0.00001,p2=0.00001,p12=0.0000001);
43	ILMN_1753719	rs1046053	ch	15	0.0299037	7.19455e-13	cg20468883	rs1046053_C	0.0494054	1.40476e-07	1	1	plink --noweb --bfile id400_ld --snp rs1046053 --window 250 --freq --out maf43;	grep 'ILMN_1753719' eQTL_results_R_cis_revision_PC14_chr15.txt>cis_eqtl43.txt;		grep 'cg20468883' cis_mQTL_chr15_1mbcenter.txt >cismqtl43.txt;					mqtl43=read.table('coloc_mqtl_43.txt',header=T,as.is=T);	mqtl1=read.table('coloc_mqtl_1.txt',header=T,as.is=T);						eqtl43=read.table('ciseqtl_maf43.txt',header=T,as.is=T);					write.table(t(col43$summary), 'output43.txt', quote=F,row.names=F,col.names=T);	col43=coloc.abf(mqtl43,eqtl43,p1=0.0001,p2=0.0001,p12=0.00001);	col43=coloc.abf(mqtl43,eqtl43,p1=0.00001,p2=0.00001,p12=0.0000001);
44	ILMN_1660629	rs10461018	ch	3	-0.0406706	7.34716e-12	cg24257776	rs10461018_T	-0.149026	1.9631e-36	1	1	plink --noweb --bfile id400_ld --snp rs10461018 --window 250 --freq --out maf44;	grep 'ILMN_1660629' eQTL_results_R_cis_revision_PC14_chr3.txt>cis_eqtl44.txt;		grep 'cg24257776' cis_mQTL_chr3_1mbcenter.txt >cismqtl44.txt;					mqtl44=read.table('coloc_mqtl_44.txt',header=T,as.is=T);	mqtl2=read.table('coloc_mqtl_2.txt',header=T,as.is=T);						eqtl44=read.table('ciseqtl_maf44.txt',header=T,as.is=T);					write.table(t(col44$summary), 'output44.txt', quote=F,row.names=F,col.names=T);	col44=coloc.abf(mqtl44,eqtl44,p1=0.0001,p2=0.0001,p12=0.00001);	col44=coloc.abf(mqtl44,eqtl44,p1=0.00001,p2=0.00001,p12=0.0000001);
45	ILMN_2380494	rs10466228	ch	10	0.0839404	1.75255e-40	cg03730709	rs10466228_G	-0.104675	7.20923e-06	1	1	plink --noweb --bfile id400_ld --snp rs10466228 --window 250 --freq --out maf45;	grep 'ILMN_2380494' eQTL_results_R_cis_revision_PC14_chr10.txt>cis_eqtl45.txt;		grep 'cg03730709' cis_mQTL_chr10_1mbcenter.txt >cismqtl45.txt;					mqtl45=read.table('coloc_mqtl_45.txt',header=T,as.is=T);	mqtl3=read.table('coloc_mqtl_3.txt',header=T,as.is=T);						eqtl45=read.table('ciseqtl_maf45.txt',header=T,as.is=T);					write.table(t(col45$summary), 'output45.txt', quote=F,row.names=F,col.names=T);	col45=coloc.abf(mqtl45,eqtl45,p1=0.0001,p2=0.0001,p12=0.00001);	col45=coloc.abf(mqtl45,eqtl45,p1=0.00001,p2=0.00001,p12=0.0000001);
46	ILMN_1782729	rs10466829	ch	12	0.303945	5.10999e-57	cg20894963	rs10466829_A	0.222678	1.06039e-51	0.947	0.89	plink --noweb --bfile id400_ld --snp rs10466829 --window 250 --freq --out maf46;	grep 'ILMN_1782729' eQTL_results_R_cis_revision_PC14_chr12.txt>cis_eqtl46.txt;		grep 'cg20894963' cis_mQTL_chr12_1mbcenter.txt >cismqtl46.txt;					mqtl46=read.table('coloc_mqtl_46.txt',header=T,as.is=T);	mqtl4=read.table('coloc_mqtl_4.txt',header=T,as.is=T);						eqtl46=read.table('ciseqtl_maf46.txt',header=T,as.is=T);					write.table(t(col46$summary), 'output46.txt', quote=F,row.names=F,col.names=T);	col46=coloc.abf(mqtl46,eqtl46,p1=0.0001,p2=0.0001,p12=0.00001);	col46=coloc.abf(mqtl46,eqtl46,p1=0.00001,p2=0.00001,p12=0.0000001);
47	ILMN_1736453	rs1047334	ch	17	-0.0458005	1.01977e-15	cg17746570	rs1047334_T	-0.192404	2.27797e-34	1	1	plink --noweb --bfile id400_ld --snp rs1047334 --window 250 --freq --out maf47;	grep 'ILMN_1736453' eQTL_results_R_cis_revision_PC14_chr17.txt>cis_eqtl47.txt;		grep 'cg17746570' cis_mQTL_chr17_1mbcenter.txt >cismqtl47.txt;					mqtl47=read.table('coloc_mqtl_47.txt',header=T,as.is=T);	mqtl5=read.table('coloc_mqtl_5.txt',header=T,as.is=T);						eqtl47=read.table('ciseqtl_maf47.txt',header=T,as.is=T);					write.table(t(col47$summary), 'output47.txt', quote=F,row.names=F,col.names=T);	col47=coloc.abf(mqtl47,eqtl47,p1=0.0001,p2=0.0001,p12=0.00001);	col47=coloc.abf(mqtl47,eqtl47,p1=0.00001,p2=0.00001,p12=0.0000001);
48	ILMN_1779147	rs10474421	ch	5	0.203027	1.92284e-31	cg08564172	rs10474421_C	0.191156	7.43948e-19	1	1	plink --noweb --bfile id400_ld --snp rs10474421 --window 250 --freq --out maf48;	grep 'ILMN_1779147' eQTL_results_R_cis_revision_PC14_chr5.txt>cis_eqtl48.txt;		grep 'cg08564172' cis_mQTL_chr5_1mbcenter.txt >cismqtl48.txt;					mqtl48=read.table('coloc_mqtl_48.txt',header=T,as.is=T);	mqtl6=read.table('coloc_mqtl_6.txt',header=T,as.is=T);						eqtl48=read.table('ciseqtl_maf48.txt',header=T,as.is=T);					write.table(t(col48$summary), 'output48.txt', quote=F,row.names=F,col.names=T);	col48=coloc.abf(mqtl48,eqtl48,p1=0.0001,p2=0.0001,p12=0.00001);	col48=coloc.abf(mqtl48,eqtl48,p1=0.00001,p2=0.00001,p12=0.0000001);
49	ILMN_1755589	rs1047912	ch	12	-0.0250168	8.05319e-07	cg13437525	rs1047912_T	0.131932	1.942e-16	1	1	plink --noweb --bfile id400_ld --snp rs1047912 --window 250 --freq --out maf49;	grep 'ILMN_1755589' eQTL_results_R_cis_revision_PC14_chr12.txt>cis_eqtl49.txt;		grep 'cg13437525' cis_mQTL_chr12_1mbcenter.txt >cismqtl49.txt;					mqtl49=read.table('coloc_mqtl_49.txt',header=T,as.is=T);	mqtl7=read.table('coloc_mqtl_7.txt',header=T,as.is=T);						eqtl49=read.table('ciseqtl_maf49.txt',header=T,as.is=T);					write.table(t(col49$summary), 'output49.txt', quote=F,row.names=F,col.names=T);	col49=coloc.abf(mqtl49,eqtl49,p1=0.0001,p2=0.0001,p12=0.00001);	col49=coloc.abf(mqtl49,eqtl49,p1=0.00001,p2=0.00001,p12=0.0000001);
50	ILMN_1807206	rs10483285	ch	14	-0.114698	5.99015e-16	cg25556905	rs10483285_A	-0.159491	4.56935e-10	1	1	plink --noweb --bfile id400_ld --snp rs10483285 --window 250 --freq --out maf50;	grep 'ILMN_1807206' eQTL_results_R_cis_revision_PC14_chr14.txt>cis_eqtl50.txt;		grep 'cg25556905' cis_mQTL_chr14_1mbcenter.txt >cismqtl50.txt;					mqtl50=read.table('coloc_mqtl_50.txt',header=T,as.is=T);	mqtl1=read.table('coloc_mqtl_1.txt',header=T,as.is=T);						eqtl50=read.table('ciseqtl_maf50.txt',header=T,as.is=T);					write.table(t(col50$summary), 'output50.txt', quote=F,row.names=F,col.names=T);	col50=coloc.abf(mqtl50,eqtl50,p1=0.0001,p2=0.0001,p12=0.00001);	col50=coloc.abf(mqtl50,eqtl50,p1=0.00001,p2=0.00001,p12=0.0000001);
51	ILMN_1757186	rs10488372	ch	7	-0.0533903	1.98548e-13	cg24335981	rs10488372_A	0.0740373	4.08641e-15	1	1	plink --noweb --bfile id400_ld --snp rs10488372 --window 250 --freq --out maf51;	grep 'ILMN_1757186' eQTL_results_R_cis_revision_PC14_chr7.txt>cis_eqtl51.txt;		grep 'cg24335981' cis_mQTL_chr7_1mbcenter.txt >cismqtl51.txt;					mqtl51=read.table('coloc_mqtl_51.txt',header=T,as.is=T);	mqtl2=read.table('coloc_mqtl_2.txt',header=T,as.is=T);						eqtl51=read.table('ciseqtl_maf51.txt',header=T,as.is=T);					write.table(t(col51$summary), 'output51.txt', quote=F,row.names=F,col.names=T);	col51=coloc.abf(mqtl51,eqtl51,p1=0.0001,p2=0.0001,p12=0.00001);	col51=coloc.abf(mqtl51,eqtl51,p1=0.00001,p2=0.00001,p12=0.0000001);
52	ILMN_2094938	rs10489815	ch	1	0.0656379	2.16265e-09	cg01747796	rs10489815_A	-0.0968161	9.11365e-09	1	1	plink --noweb --bfile id400_ld --snp rs10489815 --window 250 --freq --out maf52;	grep 'ILMN_2094938' eQTL_results_R_cis_revision_PC14_chr1.txt>cis_eqtl52.txt;		grep 'cg01747796' cis_mQTL_chr1_1mbcenter.txt >cismqtl52.txt;					mqtl52=read.table('coloc_mqtl_52.txt',header=T,as.is=T);	mqtl3=read.table('coloc_mqtl_3.txt',header=T,as.is=T);						eqtl52=read.table('ciseqtl_maf52.txt',header=T,as.is=T);					write.table(t(col52$summary), 'output52.txt', quote=F,row.names=F,col.names=T);	col52=coloc.abf(mqtl52,eqtl52,p1=0.0001,p2=0.0001,p12=0.00001);	col52=coloc.abf(mqtl52,eqtl52,p1=0.00001,p2=0.00001,p12=0.0000001);
53	ILMN_1811632	rs10494243	ch	1	-0.190639	1.42039e-46	cg00030476	rs10494243_A	-0.175344	1.37018e-19	1	0.951	plink --noweb --bfile id400_ld --snp rs10494243 --window 250 --freq --out maf53;	grep 'ILMN_1811632' eQTL_results_R_cis_revision_PC14_chr1.txt>cis_eqtl53.txt;		grep 'cg00030476' cis_mQTL_chr1_1mbcenter.txt >cismqtl53.txt;					mqtl53=read.table('coloc_mqtl_53.txt',header=T,as.is=T);	mqtl4=read.table('coloc_mqtl_4.txt',header=T,as.is=T);						eqtl53=read.table('ciseqtl_maf53.txt',header=T,as.is=T);					write.table(t(col53$summary), 'output53.txt', quote=F,row.names=F,col.names=T);	col53=coloc.abf(mqtl53,eqtl53,p1=0.0001,p2=0.0001,p12=0.00001);	col53=coloc.abf(mqtl53,eqtl53,p1=0.00001,p2=0.00001,p12=0.0000001);
54	ILMN_2388701	rs10496320	ch	2	-0.0271627	2.78236e-08	cg11572675	rs10496320_T	-0.0427932	1.77348e-09	1	1	plink --noweb --bfile id400_ld --snp rs10496320 --window 250 --freq --out maf54;	grep 'ILMN_2388701' eQTL_results_R_cis_revision_PC14_chr2.txt>cis_eqtl54.txt;		grep 'cg11572675' cis_mQTL_chr2_1mbcenter.txt >cismqtl54.txt;					mqtl54=read.table('coloc_mqtl_54.txt',header=T,as.is=T);	mqtl5=read.table('coloc_mqtl_5.txt',header=T,as.is=T);						eqtl54=read.table('ciseqtl_maf54.txt',header=T,as.is=T);					write.table(t(col54$summary), 'output54.txt', quote=F,row.names=F,col.names=T);	col54=coloc.abf(mqtl54,eqtl54,p1=0.0001,p2=0.0001,p12=0.00001);	col54=coloc.abf(mqtl54,eqtl54,p1=0.00001,p2=0.00001,p12=0.0000001);
55	ILMN_2357682	rs10496732	ch	2	-0.0380685	1.04393e-11	cg01148193	rs10496732_G	-0.0519619	5.64642e-09	1	1	plink --noweb --bfile id400_ld --snp rs10496732 --window 250 --freq --out maf55;	grep 'ILMN_2357682' eQTL_results_R_cis_revision_PC14_chr2.txt>cis_eqtl55.txt;		grep 'cg01148193' cis_mQTL_chr2_1mbcenter.txt >cismqtl55.txt;					mqtl55=read.table('coloc_mqtl_55.txt',header=T,as.is=T);	mqtl6=read.table('coloc_mqtl_6.txt',header=T,as.is=T);						eqtl55=read.table('ciseqtl_maf55.txt',header=T,as.is=T);					write.table(t(col55$summary), 'output55.txt', quote=F,row.names=F,col.names=T);	col55=coloc.abf(mqtl55,eqtl55,p1=0.0001,p2=0.0001,p12=0.00001);	col55=coloc.abf(mqtl55,eqtl55,p1=0.00001,p2=0.00001,p12=0.0000001);
56	ILMN_1659517	rs10498511	ch	14	-0.0620271	7.11211e-11	cg14387360	rs10498511_C	-0.0868119	1.15834e-11	1	1	plink --noweb --bfile id400_ld --snp rs10498511 --window 250 --freq --out maf56;	grep 'ILMN_1659517' eQTL_results_R_cis_revision_PC14_chr14.txt>cis_eqtl56.txt;		grep 'cg14387360' cis_mQTL_chr14_1mbcenter.txt >cismqtl56.txt;					mqtl56=read.table('coloc_mqtl_56.txt',header=T,as.is=T);	mqtl7=read.table('coloc_mqtl_7.txt',header=T,as.is=T);						eqtl56=read.table('ciseqtl_maf56.txt',header=T,as.is=T);					write.table(t(col56$summary), 'output56.txt', quote=F,row.names=F,col.names=T);	col56=coloc.abf(mqtl56,eqtl56,p1=0.0001,p2=0.0001,p12=0.00001);	col56=coloc.abf(mqtl56,eqtl56,p1=0.00001,p2=0.00001,p12=0.0000001);
57	ILMN_1707634	rs10510607	ch	3	0.0496531	9.13687e-17	cg03144753	rs10510607_A	-0.0659736	2.28233e-15	1	1	plink --noweb --bfile id400_ld --snp rs10510607 --window 250 --freq --out maf57;	grep 'ILMN_1707634' eQTL_results_R_cis_revision_PC14_chr3.txt>cis_eqtl57.txt;		grep 'cg03144753' cis_mQTL_chr3_1mbcenter.txt >cismqtl57.txt;					mqtl57=read.table('coloc_mqtl_57.txt',header=T,as.is=T);	mqtl1=read.table('coloc_mqtl_1.txt',header=T,as.is=T);						eqtl57=read.table('ciseqtl_maf57.txt',header=T,as.is=T);					write.table(t(col57$summary), 'output57.txt', quote=F,row.names=F,col.names=T);	col57=coloc.abf(mqtl57,eqtl57,p1=0.0001,p2=0.0001,p12=0.00001);	col57=coloc.abf(mqtl57,eqtl57,p1=0.00001,p2=0.00001,p12=0.0000001);
58	ILMN_1736597	rs10510763	ch	3	-0.0635103	8.77836e-14	cg00748718	rs10510763_T	0.0579495	2.68685e-06	1	1	plink --noweb --bfile id400_ld --snp rs10510763 --window 250 --freq --out maf58;	grep 'ILMN_1736597' eQTL_results_R_cis_revision_PC14_chr3.txt>cis_eqtl58.txt;		grep 'cg00748718' cis_mQTL_chr3_1mbcenter.txt >cismqtl58.txt;					mqtl58=read.table('coloc_mqtl_58.txt',header=T,as.is=T);	mqtl2=read.table('coloc_mqtl_2.txt',header=T,as.is=T);						eqtl58=read.table('ciseqtl_maf58.txt',header=T,as.is=T);					write.table(t(col58$summary), 'output58.txt', quote=F,row.names=F,col.names=T);	col58=coloc.abf(mqtl58,eqtl58,p1=0.0001,p2=0.0001,p12=0.00001);	col58=coloc.abf(mqtl58,eqtl58,p1=0.00001,p2=0.00001,p12=0.0000001);
59	ILMN_2347592	rs1051168	ch	15	-0.0424753	4.46299e-08	cg12863693	rs1051168_T	0.43258	3.99122e-109	1	1	plink --noweb --bfile id400_ld --snp rs1051168 --window 250 --freq --out maf59;	grep 'ILMN_2347592' eQTL_results_R_cis_revision_PC14_chr15.txt>cis_eqtl59.txt;		grep 'cg12863693' cis_mQTL_chr15_1mbcenter.txt >cismqtl59.txt;					mqtl59=read.table('coloc_mqtl_59.txt',header=T,as.is=T);	mqtl3=read.table('coloc_mqtl_3.txt',header=T,as.is=T);						eqtl59=read.table('ciseqtl_maf59.txt',header=T,as.is=T);					write.table(t(col59$summary), 'output59.txt', quote=F,row.names=F,col.names=T);	col59=coloc.abf(mqtl59,eqtl59,p1=0.0001,p2=0.0001,p12=0.00001);	col59=coloc.abf(mqtl59,eqtl59,p1=0.00001,p2=0.00001,p12=0.0000001);
60	ILMN_2376133	rs10516135	ch	5	-0.037537	5.16547e-07	cg26620356	rs10516135_T	0.401376	1.40998e-72	1	1	plink --noweb --bfile id400_ld --snp rs10516135 --window 250 --freq --out maf60;	grep 'ILMN_2376133' eQTL_results_R_cis_revision_PC14_chr5.txt>cis_eqtl60.txt;		grep 'cg26620356' cis_mQTL_chr5_1mbcenter.txt >cismqtl60.txt;					mqtl60=read.table('coloc_mqtl_60.txt',header=T,as.is=T);	mqtl4=read.table('coloc_mqtl_4.txt',header=T,as.is=T);						eqtl60=read.table('ciseqtl_maf60.txt',header=T,as.is=T);					write.table(t(col60$summary), 'output60.txt', quote=F,row.names=F,col.names=T);	col60=coloc.abf(mqtl60,eqtl60,p1=0.0001,p2=0.0001,p12=0.00001);	col60=coloc.abf(mqtl60,eqtl60,p1=0.00001,p2=0.00001,p12=0.0000001);
61	ILMN_2226304	rs10518442	ch	4	-0.0453547	8.33996e-13	cg06046705	rs10518442_A	0.062992	2.35424e-12	1	0.993	plink --noweb --bfile id400_ld --snp rs10518442 --window 250 --freq --out maf61;	grep 'ILMN_2226304' eQTL_results_R_cis_revision_PC14_chr4.txt>cis_eqtl61.txt;		grep 'cg06046705' cis_mQTL_chr4_1mbcenter.txt >cismqtl61.txt;					mqtl61=read.table('coloc_mqtl_61.txt',header=T,as.is=T);	mqtl5=read.table('coloc_mqtl_5.txt',header=T,as.is=T);						eqtl61=read.table('ciseqtl_maf61.txt',header=T,as.is=T);					write.table(t(col61$summary), 'output61.txt', quote=F,row.names=F,col.names=T);	col61=coloc.abf(mqtl61,eqtl61,p1=0.0001,p2=0.0001,p12=0.00001);	col61=coloc.abf(mqtl61,eqtl61,p1=0.00001,p2=0.00001,p12=0.0000001);
62	ILMN_2098616	rs1054428	ch	5	0.0689539	4.44805e-13	cg11382082	rs1054428_C	-0.325311	2.33872e-36	1	1	plink --noweb --bfile id400_ld --snp rs1054428 --window 250 --freq --out maf62;	grep 'ILMN_2098616' eQTL_results_R_cis_revision_PC14_chr5.txt>cis_eqtl62.txt;		grep 'cg11382082' cis_mQTL_chr5_1mbcenter.txt >cismqtl62.txt;					mqtl62=read.table('coloc_mqtl_62.txt',header=T,as.is=T);	mqtl6=read.table('coloc_mqtl_6.txt',header=T,as.is=T);						eqtl62=read.table('ciseqtl_maf62.txt',header=T,as.is=T);					write.table(t(col62$summary), 'output62.txt', quote=F,row.names=F,col.names=T);	col62=coloc.abf(mqtl62,eqtl62,p1=0.0001,p2=0.0001,p12=0.00001);	col62=coloc.abf(mqtl62,eqtl62,p1=0.00001,p2=0.00001,p12=0.0000001);
63	ILMN_2338323	rs1056720	ch	20	-0.0473301	3.21491e-14	cg02737268	rs1056720_A	0.189029	1.84307e-27	1	1	plink --noweb --bfile id400_ld --snp rs1056720 --window 250 --freq --out maf63;	grep 'ILMN_2338323' eQTL_results_R_cis_revision_PC14_chr20.txt>cis_eqtl63.txt;		grep 'cg02737268' cis_mQTL_chr20_1mbcenter.txt >cismqtl63.txt;					mqtl63=read.table('coloc_mqtl_63.txt',header=T,as.is=T);	mqtl7=read.table('coloc_mqtl_7.txt',header=T,as.is=T);						eqtl63=read.table('ciseqtl_maf63.txt',header=T,as.is=T);					write.table(t(col63$summary), 'output63.txt', quote=F,row.names=F,col.names=T);	col63=coloc.abf(mqtl63,eqtl63,p1=0.0001,p2=0.0001,p12=0.00001);	col63=coloc.abf(mqtl63,eqtl63,p1=0.00001,p2=0.00001,p12=0.0000001);
64	ILMN_2038778	rs1060619	ch	12	-0.050351	1.2132e-16	cg02410245	rs1060619_C	-0.0365293	7.94474e-09	1	1	plink --noweb --bfile id400_ld --snp rs1060619 --window 250 --freq --out maf64;	grep 'ILMN_2038778' eQTL_results_R_cis_revision_PC14_chr12.txt>cis_eqtl64.txt;		grep 'cg02410245' cis_mQTL_chr12_1mbcenter.txt >cismqtl64.txt;					mqtl64=read.table('coloc_mqtl_64.txt',header=T,as.is=T);	mqtl1=read.table('coloc_mqtl_1.txt',header=T,as.is=T);						eqtl64=read.table('ciseqtl_maf64.txt',header=T,as.is=T);					write.table(t(col64$summary), 'output64.txt', quote=F,row.names=F,col.names=T);	col64=coloc.abf(mqtl64,eqtl64,p1=0.0001,p2=0.0001,p12=0.00001);	col64=coloc.abf(mqtl64,eqtl64,p1=0.00001,p2=0.00001,p12=0.0000001);
65	ILMN_1745420	rs1060817	ch	9	-0.0430773	5.375e-10	cg09419670	rs1060817_A	-0.935387	1.03039e-144	1	1	plink --noweb --bfile id400_ld --snp rs1060817 --window 250 --freq --out maf65;	grep 'ILMN_1745420' eQTL_results_R_cis_revision_PC14_chr9.txt>cis_eqtl65.txt;		grep 'cg09419670' cis_mQTL_chr9_1mbcenter.txt >cismqtl65.txt;					mqtl65=read.table('coloc_mqtl_65.txt',header=T,as.is=T);	mqtl2=read.table('coloc_mqtl_2.txt',header=T,as.is=T);						eqtl65=read.table('ciseqtl_maf65.txt',header=T,as.is=T);					write.table(t(col65$summary), 'output65.txt', quote=F,row.names=F,col.names=T);	col65=coloc.abf(mqtl65,eqtl65,p1=0.0001,p2=0.0001,p12=0.00001);	col65=coloc.abf(mqtl65,eqtl65,p1=0.00001,p2=0.00001,p12=0.0000001);
66	ILMN_1696749	rs10737170	ch	1	0.182834	2.38805e-11	cg17453456	rs10737170_C	-0.304659	6.06205e-24	1	1	plink --noweb --bfile id400_ld --snp rs10737170 --window 250 --freq --out maf66;	grep 'ILMN_1696749' eQTL_results_R_cis_revision_PC14_chr1.txt>cis_eqtl66.txt;		grep 'cg17453456' cis_mQTL_chr1_1mbcenter.txt >cismqtl66.txt;					mqtl66=read.table('coloc_mqtl_66.txt',header=T,as.is=T);	mqtl3=read.table('coloc_mqtl_3.txt',header=T,as.is=T);						eqtl66=read.table('ciseqtl_maf66.txt',header=T,as.is=T);					write.table(t(col66$summary), 'output66.txt', quote=F,row.names=F,col.names=T);	col66=coloc.abf(mqtl66,eqtl66,p1=0.0001,p2=0.0001,p12=0.00001);	col66=coloc.abf(mqtl66,eqtl66,p1=0.00001,p2=0.00001,p12=0.0000001);
67	ILMN_1787539	rs10745023	ch	19	-0.0276602	9.06179e-06	cg13703871	rs10745023_A	-0.0485771	4.67491e-06	1	1	plink --noweb --bfile id400_ld --snp rs10745023 --window 250 --freq --out maf67;	grep 'ILMN_1787539' eQTL_results_R_cis_revision_PC14_chr19.txt>cis_eqtl67.txt;		grep 'cg13703871' cis_mQTL_chr19_1mbcenter.txt >cismqtl67.txt;					mqtl67=read.table('coloc_mqtl_67.txt',header=T,as.is=T);	mqtl4=read.table('coloc_mqtl_4.txt',header=T,as.is=T);						eqtl67=read.table('ciseqtl_maf67.txt',header=T,as.is=T);					write.table(t(col67$summary), 'output67.txt', quote=F,row.names=F,col.names=T);	col67=coloc.abf(mqtl67,eqtl67,p1=0.0001,p2=0.0001,p12=0.00001);	col67=coloc.abf(mqtl67,eqtl67,p1=0.00001,p2=0.00001,p12=0.0000001);
68	ILMN_1730639	rs10754390	ch	1	0.0689531	2.1932e-22	cg22353097	rs10754390_G	-0.0654733	9.12145e-09	1	1	plink --noweb --bfile id400_ld --snp rs10754390 --window 250 --freq --out maf68;	grep 'ILMN_1730639' eQTL_results_R_cis_revision_PC14_chr1.txt>cis_eqtl68.txt;		grep 'cg22353097' cis_mQTL_chr1_1mbcenter.txt >cismqtl68.txt;					mqtl68=read.table('coloc_mqtl_68.txt',header=T,as.is=T);	mqtl5=read.table('coloc_mqtl_5.txt',header=T,as.is=T);						eqtl68=read.table('ciseqtl_maf68.txt',header=T,as.is=T);					write.table(t(col68$summary), 'output68.txt', quote=F,row.names=F,col.names=T);	col68=coloc.abf(mqtl68,eqtl68,p1=0.0001,p2=0.0001,p12=0.00001);	col68=coloc.abf(mqtl68,eqtl68,p1=0.00001,p2=0.00001,p12=0.0000001);
69	ILMN_2110167	rs10758432	ch	9	-0.0661416	5.36955e-16	cg21247874	rs10758432_A	-0.0434689	6.3471e-07	1	1	plink --noweb --bfile id400_ld --snp rs10758432 --window 250 --freq --out maf69;	grep 'ILMN_2110167' eQTL_results_R_cis_revision_PC14_chr9.txt>cis_eqtl69.txt;		grep 'cg21247874' cis_mQTL_chr9_1mbcenter.txt >cismqtl69.txt;					mqtl69=read.table('coloc_mqtl_69.txt',header=T,as.is=T);	mqtl6=read.table('coloc_mqtl_6.txt',header=T,as.is=T);						eqtl69=read.table('ciseqtl_maf69.txt',header=T,as.is=T);					write.table(t(col69$summary), 'output69.txt', quote=F,row.names=F,col.names=T);	col69=coloc.abf(mqtl69,eqtl69,p1=0.0001,p2=0.0001,p12=0.00001);	col69=coloc.abf(mqtl69,eqtl69,p1=0.00001,p2=0.00001,p12=0.0000001);
70	ILMN_1756676	rs10760117	ch	9	-0.0447272	9.42573e-13	cg14255062	rs10760117_T	-0.318491	3.93948e-76	1	0.994	plink --noweb --bfile id400_ld --snp rs10760117 --window 250 --freq --out maf70;	grep 'ILMN_1756676' eQTL_results_R_cis_revision_PC14_chr9.txt>cis_eqtl70.txt;		grep 'cg14255062' cis_mQTL_chr9_1mbcenter.txt >cismqtl70.txt;					mqtl70=read.table('coloc_mqtl_70.txt',header=T,as.is=T);	mqtl7=read.table('coloc_mqtl_7.txt',header=T,as.is=T);						eqtl70=read.table('ciseqtl_maf70.txt',header=T,as.is=T);					write.table(t(col70$summary), 'output70.txt', quote=F,row.names=F,col.names=T);	col70=coloc.abf(mqtl70,eqtl70,p1=0.0001,p2=0.0001,p12=0.00001);	col70=coloc.abf(mqtl70,eqtl70,p1=0.00001,p2=0.00001,p12=0.0000001);
71	ILMN_1696463	rs10769258	ch	11	-0.135058	9.57669e-53	cg17614165	rs10769258_C	-0.0413092	1.0606e-07	0.996	0.974	plink --noweb --bfile id400_ld --snp rs10769258 --window 250 --freq --out maf71;	grep 'ILMN_1696463' eQTL_results_R_cis_revision_PC14_chr11.txt>cis_eqtl71.txt;		grep 'cg17614165' cis_mQTL_chr11_1mbcenter.txt >cismqtl71.txt;					mqtl71=read.table('coloc_mqtl_71.txt',header=T,as.is=T);	mqtl1=read.table('coloc_mqtl_1.txt',header=T,as.is=T);						eqtl71=read.table('ciseqtl_maf71.txt',header=T,as.is=T);					write.table(t(col71$summary), 'output71.txt', quote=F,row.names=F,col.names=T);	col71=coloc.abf(mqtl71,eqtl71,p1=0.0001,p2=0.0001,p12=0.00001);	col71=coloc.abf(mqtl71,eqtl71,p1=0.00001,p2=0.00001,p12=0.0000001);
72	ILMN_2405602	rs10775505	ch	18	-0.0603582	1.85916e-09	cg14416559	rs10775505_A	0.073177	3.56004e-06	1	1	plink --noweb --bfile id400_ld --snp rs10775505 --window 250 --freq --out maf72;	grep 'ILMN_2405602' eQTL_results_R_cis_revision_PC14_chr18.txt>cis_eqtl72.txt;		grep 'cg14416559' cis_mQTL_chr18_1mbcenter.txt >cismqtl72.txt;					mqtl72=read.table('coloc_mqtl_72.txt',header=T,as.is=T);	mqtl2=read.table('coloc_mqtl_2.txt',header=T,as.is=T);						eqtl72=read.table('ciseqtl_maf72.txt',header=T,as.is=T);					write.table(t(col72$summary), 'output72.txt', quote=F,row.names=F,col.names=T);	col72=coloc.abf(mqtl72,eqtl72,p1=0.0001,p2=0.0001,p12=0.00001);	col72=coloc.abf(mqtl72,eqtl72,p1=0.00001,p2=0.00001,p12=0.0000001);
73	ILMN_1703531	rs10780205	ch	9	0.0539927	1.71477e-06	cg12972233	rs10780205_A	0.0526805	5.09966e-14	1	1	plink --noweb --bfile id400_ld --snp rs10780205 --window 250 --freq --out maf73;	grep 'ILMN_1703531' eQTL_results_R_cis_revision_PC14_chr9.txt>cis_eqtl73.txt;		grep 'cg12972233' cis_mQTL_chr9_1mbcenter.txt >cismqtl73.txt;					mqtl73=read.table('coloc_mqtl_73.txt',header=T,as.is=T);	mqtl3=read.table('coloc_mqtl_3.txt',header=T,as.is=T);						eqtl73=read.table('ciseqtl_maf73.txt',header=T,as.is=T);					write.table(t(col73$summary), 'output73.txt', quote=F,row.names=F,col.names=T);	col73=coloc.abf(mqtl73,eqtl73,p1=0.0001,p2=0.0001,p12=0.00001);	col73=coloc.abf(mqtl73,eqtl73,p1=0.00001,p2=0.00001,p12=0.0000001);
74	ILMN_1688953	rs10786327	ch	10	-0.0336635	8.21275e-13	cg27274604	rs10786327_C	0.0670573	2.13004e-09	0.971	0.934	plink --noweb --bfile id400_ld --snp rs10786327 --window 250 --freq --out maf74;	grep 'ILMN_1688953' eQTL_results_R_cis_revision_PC14_chr10.txt>cis_eqtl74.txt;		grep 'cg27274604' cis_mQTL_chr10_1mbcenter.txt >cismqtl74.txt;					mqtl74=read.table('coloc_mqtl_74.txt',header=T,as.is=T);	mqtl4=read.table('coloc_mqtl_4.txt',header=T,as.is=T);						eqtl74=read.table('ciseqtl_maf74.txt',header=T,as.is=T);					write.table(t(col74$summary), 'output74.txt', quote=F,row.names=F,col.names=T);	col74=coloc.abf(mqtl74,eqtl74,p1=0.0001,p2=0.0001,p12=0.00001);	col74=coloc.abf(mqtl74,eqtl74,p1=0.00001,p2=0.00001,p12=0.0000001);
75	ILMN_1792314	rs10786701	ch	10	0.0277017	2.33916e-07	cg07119830	rs10786701_T	-0.308805	3.54316e-85	1	1	plink --noweb --bfile id400_ld --snp rs10786701 --window 250 --freq --out maf75;	grep 'ILMN_1792314' eQTL_results_R_cis_revision_PC14_chr10.txt>cis_eqtl75.txt;		grep 'cg07119830' cis_mQTL_chr10_1mbcenter.txt >cismqtl75.txt;					mqtl75=read.table('coloc_mqtl_75.txt',header=T,as.is=T);	mqtl5=read.table('coloc_mqtl_5.txt',header=T,as.is=T);						eqtl75=read.table('ciseqtl_maf75.txt',header=T,as.is=T);					write.table(t(col75$summary), 'output75.txt', quote=F,row.names=F,col.names=T);	col75=coloc.abf(mqtl75,eqtl75,p1=0.0001,p2=0.0001,p12=0.00001);	col75=coloc.abf(mqtl75,eqtl75,p1=0.00001,p2=0.00001,p12=0.0000001);
76	ILMN_1704571	rs10794173	ch	10	0.0273088	2.48773e-06	cg20435097	rs10794173_A	-0.198734	3.27673e-77	1	1	plink --noweb --bfile id400_ld --snp rs10794173 --window 250 --freq --out maf76;	grep 'ILMN_1704571' eQTL_results_R_cis_revision_PC14_chr10.txt>cis_eqtl76.txt;		grep 'cg20435097' cis_mQTL_chr10_1mbcenter.txt >cismqtl76.txt;					mqtl76=read.table('coloc_mqtl_76.txt',header=T,as.is=T);	mqtl6=read.table('coloc_mqtl_6.txt',header=T,as.is=T);						eqtl76=read.table('ciseqtl_maf76.txt',header=T,as.is=T);					write.table(t(col76$summary), 'output76.txt', quote=F,row.names=F,col.names=T);	col76=coloc.abf(mqtl76,eqtl76,p1=0.0001,p2=0.0001,p12=0.00001);	col76=coloc.abf(mqtl76,eqtl76,p1=0.00001,p2=0.00001,p12=0.0000001);
77	ILMN_1775423	rs10794579	ch	10	0.0553536	8.18107e-25	cg05252487	rs10794579_A	0.0860513	7.03625e-09	1	1	plink --noweb --bfile id400_ld --snp rs10794579 --window 250 --freq --out maf77;	grep 'ILMN_1775423' eQTL_results_R_cis_revision_PC14_chr10.txt>cis_eqtl77.txt;		grep 'cg05252487' cis_mQTL_chr10_1mbcenter.txt >cismqtl77.txt;					mqtl77=read.table('coloc_mqtl_77.txt',header=T,as.is=T);	mqtl7=read.table('coloc_mqtl_7.txt',header=T,as.is=T);						eqtl77=read.table('ciseqtl_maf77.txt',header=T,as.is=T);					write.table(t(col77$summary), 'output77.txt', quote=F,row.names=F,col.names=T);	col77=coloc.abf(mqtl77,eqtl77,p1=0.0001,p2=0.0001,p12=0.00001);	col77=coloc.abf(mqtl77,eqtl77,p1=0.00001,p2=0.00001,p12=0.0000001);
78	ILMN_1734895	rs10806847	ch	6	-0.0795468	5.18329e-32	cg19954341	rs10806847_G	-0.14649	1.03666e-17	1	1	plink --noweb --bfile id400_ld --snp rs10806847 --window 250 --freq --out maf78;	grep 'ILMN_1734895' eQTL_results_R_cis_revision_PC14_chr6.txt>cis_eqtl78.txt;		grep 'cg19954341' cis_mQTL_chr6_1mbcenter.txt >cismqtl78.txt;					mqtl78=read.table('coloc_mqtl_78.txt',header=T,as.is=T);	mqtl1=read.table('coloc_mqtl_1.txt',header=T,as.is=T);						eqtl78=read.table('ciseqtl_maf78.txt',header=T,as.is=T);					write.table(t(col78$summary), 'output78.txt', quote=F,row.names=F,col.names=T);	col78=coloc.abf(mqtl78,eqtl78,p1=0.0001,p2=0.0001,p12=0.00001);	col78=coloc.abf(mqtl78,eqtl78,p1=0.00001,p2=0.00001,p12=0.0000001);
79	ILMN_1664798	rs10814535	ch	9	-0.0861725	5.4813e-17	cg14519323	rs10814535_G	-0.0334121	8.08661e-06	1	1	plink --noweb --bfile id400_ld --snp rs10814535 --window 250 --freq --out maf79;	grep 'ILMN_1664798' eQTL_results_R_cis_revision_PC14_chr9.txt>cis_eqtl79.txt;		grep 'cg14519323' cis_mQTL_chr9_1mbcenter.txt >cismqtl79.txt;					mqtl79=read.table('coloc_mqtl_79.txt',header=T,as.is=T);	mqtl2=read.table('coloc_mqtl_2.txt',header=T,as.is=T);						eqtl79=read.table('ciseqtl_maf79.txt',header=T,as.is=T);					write.table(t(col79$summary), 'output79.txt', quote=F,row.names=F,col.names=T);	col79=coloc.abf(mqtl79,eqtl79,p1=0.0001,p2=0.0001,p12=0.00001);	col79=coloc.abf(mqtl79,eqtl79,p1=0.00001,p2=0.00001,p12=0.0000001);
80	ILMN_1746309	rs10819368	ch	9	-0.0371276	1.77106e-08	cg10071929	rs10819368_G	-0.496915	2.1122e-44	1	1	plink --noweb --bfile id400_ld --snp rs10819368 --window 250 --freq --out maf80;	grep 'ILMN_1746309' eQTL_results_R_cis_revision_PC14_chr9.txt>cis_eqtl80.txt;		grep 'cg10071929' cis_mQTL_chr9_1mbcenter.txt >cismqtl80.txt;					mqtl80=read.table('coloc_mqtl_80.txt',header=T,as.is=T);	mqtl3=read.table('coloc_mqtl_3.txt',header=T,as.is=T);						eqtl80=read.table('ciseqtl_maf80.txt',header=T,as.is=T);					write.table(t(col80$summary), 'output80.txt', quote=F,row.names=F,col.names=T);	col80=coloc.abf(mqtl80,eqtl80,p1=0.0001,p2=0.0001,p12=0.00001);	col80=coloc.abf(mqtl80,eqtl80,p1=0.00001,p2=0.00001,p12=0.0000001);
81	ILMN_3270641	rs10823215	ch	10	0.0346892	3.53836e-11	cg24118715	rs10823215_A	-0.176586	2.46389e-57	1	1	plink --noweb --bfile id400_ld --snp rs10823215 --window 250 --freq --out maf81;	grep 'ILMN_3270641' eQTL_results_R_cis_revision_PC14_chr10.txt>cis_eqtl81.txt;		grep 'cg24118715' cis_mQTL_chr10_1mbcenter.txt >cismqtl81.txt;					mqtl81=read.table('coloc_mqtl_81.txt',header=T,as.is=T);	mqtl4=read.table('coloc_mqtl_4.txt',header=T,as.is=T);						eqtl81=read.table('ciseqtl_maf81.txt',header=T,as.is=T);					write.table(t(col81$summary), 'output81.txt', quote=F,row.names=F,col.names=T);	col81=coloc.abf(mqtl81,eqtl81,p1=0.0001,p2=0.0001,p12=0.00001);	col81=coloc.abf(mqtl81,eqtl81,p1=0.00001,p2=0.00001,p12=0.0000001);
82	ILMN_1775677	rs10823487	ch	10	-0.0306985	1.03786e-10	cg19105362	rs10823487_T	-0.0529427	1.80635e-08	1	1	plink --noweb --bfile id400_ld --snp rs10823487 --window 250 --freq --out maf82;	grep 'ILMN_1775677' eQTL_results_R_cis_revision_PC14_chr10.txt>cis_eqtl82.txt;		grep 'cg19105362' cis_mQTL_chr10_1mbcenter.txt >cismqtl82.txt;					mqtl82=read.table('coloc_mqtl_82.txt',header=T,as.is=T);	mqtl5=read.table('coloc_mqtl_5.txt',header=T,as.is=T);						eqtl82=read.table('ciseqtl_maf82.txt',header=T,as.is=T);					write.table(t(col82$summary), 'output82.txt', quote=F,row.names=F,col.names=T);	col82=coloc.abf(mqtl82,eqtl82,p1=0.0001,p2=0.0001,p12=0.00001);	col82=coloc.abf(mqtl82,eqtl82,p1=0.00001,p2=0.00001,p12=0.0000001);
83	ILMN_1742569	rs10826790	ch	10	0.0815848	4.01944e-39	cg17907056	rs10826790_A	0.103728	5.17585e-10	1	1	plink --noweb --bfile id400_ld --snp rs10826790 --window 250 --freq --out maf83;	grep 'ILMN_1742569' eQTL_results_R_cis_revision_PC14_chr10.txt>cis_eqtl83.txt;		grep 'cg17907056' cis_mQTL_chr10_1mbcenter.txt >cismqtl83.txt;					mqtl83=read.table('coloc_mqtl_83.txt',header=T,as.is=T);	mqtl6=read.table('coloc_mqtl_6.txt',header=T,as.is=T);						eqtl83=read.table('ciseqtl_maf83.txt',header=T,as.is=T);					write.table(t(col83$summary), 'output83.txt', quote=F,row.names=F,col.names=T);	col83=coloc.abf(mqtl83,eqtl83,p1=0.0001,p2=0.0001,p12=0.00001);	col83=coloc.abf(mqtl83,eqtl83,p1=0.00001,p2=0.00001,p12=0.0000001);
84	ILMN_2130514	rs10831415	ch	11	-0.0593787	1.39904e-12	cg14972814	rs10831415_G	-0.141333	7.03978e-15	1	1	plink --noweb --bfile id400_ld --snp rs10831415 --window 250 --freq --out maf84;	grep 'ILMN_2130514' eQTL_results_R_cis_revision_PC14_chr11.txt>cis_eqtl84.txt;		grep 'cg14972814' cis_mQTL_chr11_1mbcenter.txt >cismqtl84.txt;					mqtl84=read.table('coloc_mqtl_84.txt',header=T,as.is=T);	mqtl7=read.table('coloc_mqtl_7.txt',header=T,as.is=T);						eqtl84=read.table('ciseqtl_maf84.txt',header=T,as.is=T);					write.table(t(col84$summary), 'output84.txt', quote=F,row.names=F,col.names=T);	col84=coloc.abf(mqtl84,eqtl84,p1=0.0001,p2=0.0001,p12=0.00001);	col84=coloc.abf(mqtl84,eqtl84,p1=0.00001,p2=0.00001,p12=0.0000001);
85	ILMN_1771593	rs10835407	ch	11	0.0437489	1.31391e-18	cg18678763	rs10835407_G	-0.288196	2.98543e-73	1	1	plink --noweb --bfile id400_ld --snp rs10835407 --window 250 --freq --out maf85;	grep 'ILMN_1771593' eQTL_results_R_cis_revision_PC14_chr11.txt>cis_eqtl85.txt;		grep 'cg18678763' cis_mQTL_chr11_1mbcenter.txt >cismqtl85.txt;					mqtl85=read.table('coloc_mqtl_85.txt',header=T,as.is=T);	mqtl1=read.table('coloc_mqtl_1.txt',header=T,as.is=T);						eqtl85=read.table('ciseqtl_maf85.txt',header=T,as.is=T);					write.table(t(col85$summary), 'output85.txt', quote=F,row.names=F,col.names=T);	col85=coloc.abf(mqtl85,eqtl85,p1=0.0001,p2=0.0001,p12=0.00001);	col85=coloc.abf(mqtl85,eqtl85,p1=0.00001,p2=0.00001,p12=0.0000001);
86	ILMN_1749502	rs10839663	ch	11	0.0346329	3.67986e-11	cg03780486	rs10839663_T	0.0543694	2.02039e-11	1	1	plink --noweb --bfile id400_ld --snp rs10839663 --window 250 --freq --out maf86;	grep 'ILMN_1749502' eQTL_results_R_cis_revision_PC14_chr11.txt>cis_eqtl86.txt;		grep 'cg03780486' cis_mQTL_chr11_1mbcenter.txt >cismqtl86.txt;					mqtl86=read.table('coloc_mqtl_86.txt',header=T,as.is=T);	mqtl2=read.table('coloc_mqtl_2.txt',header=T,as.is=T);						eqtl86=read.table('ciseqtl_maf86.txt',header=T,as.is=T);					write.table(t(col86$summary), 'output86.txt', quote=F,row.names=F,col.names=T);	col86=coloc.abf(mqtl86,eqtl86,p1=0.0001,p2=0.0001,p12=0.00001);	col86=coloc.abf(mqtl86,eqtl86,p1=0.00001,p2=0.00001,p12=0.0000001);
87	ILMN_3235584	rs10840106	ch	11	0.089106	2.03293e-27	cg22841667	rs10840106_T	-0.105608	3.91016e-06	1	1	plink --noweb --bfile id400_ld --snp rs10840106 --window 250 --freq --out maf87;	grep 'ILMN_3235584' eQTL_results_R_cis_revision_PC14_chr11.txt>cis_eqtl87.txt;		grep 'cg22841667' cis_mQTL_chr11_1mbcenter.txt >cismqtl87.txt;					mqtl87=read.table('coloc_mqtl_87.txt',header=T,as.is=T);	mqtl3=read.table('coloc_mqtl_3.txt',header=T,as.is=T);						eqtl87=read.table('ciseqtl_maf87.txt',header=T,as.is=T);					write.table(t(col87$summary), 'output87.txt', quote=F,row.names=F,col.names=T);	col87=coloc.abf(mqtl87,eqtl87,p1=0.0001,p2=0.0001,p12=0.00001);	col87=coloc.abf(mqtl87,eqtl87,p1=0.00001,p2=0.00001,p12=0.0000001);
88	ILMN_2100815	rs10840135	ch	11	-0.0269779	3.54459e-10	cg26577738	rs10840135_C	0.0803684	5.24062e-11	1	1	plink --noweb --bfile id400_ld --snp rs10840135 --window 250 --freq --out maf88;	grep 'ILMN_2100815' eQTL_results_R_cis_revision_PC14_chr11.txt>cis_eqtl88.txt;		grep 'cg26577738' cis_mQTL_chr11_1mbcenter.txt >cismqtl88.txt;					mqtl88=read.table('coloc_mqtl_88.txt',header=T,as.is=T);	mqtl4=read.table('coloc_mqtl_4.txt',header=T,as.is=T);						eqtl88=read.table('ciseqtl_maf88.txt',header=T,as.is=T);					write.table(t(col88$summary), 'output88.txt', quote=F,row.names=F,col.names=T);	col88=coloc.abf(mqtl88,eqtl88,p1=0.0001,p2=0.0001,p12=0.00001);	col88=coloc.abf(mqtl88,eqtl88,p1=0.00001,p2=0.00001,p12=0.0000001);
89	ILMN_1787529	rs10846411	ch	12	-0.215692	4.99595e-64	cg09643054	rs10846411_A	0.374253	1.6547e-112	1	1	plink --noweb --bfile id400_ld --snp rs10846411 --window 250 --freq --out maf89;	grep 'ILMN_1787529' eQTL_results_R_cis_revision_PC14_chr12.txt>cis_eqtl89.txt;		grep 'cg09643054' cis_mQTL_chr12_1mbcenter.txt >cismqtl89.txt;					mqtl89=read.table('coloc_mqtl_89.txt',header=T,as.is=T);	mqtl5=read.table('coloc_mqtl_5.txt',header=T,as.is=T);						eqtl89=read.table('ciseqtl_maf89.txt',header=T,as.is=T);					write.table(t(col89$summary), 'output89.txt', quote=F,row.names=F,col.names=T);	col89=coloc.abf(mqtl89,eqtl89,p1=0.0001,p2=0.0001,p12=0.00001);	col89=coloc.abf(mqtl89,eqtl89,p1=0.00001,p2=0.00001,p12=0.0000001);
90	ILMN_3240586	rs10852844	ch	17	0.259537	2.88383e-87	cg01890836	rs10852844_A	-0.0434443	6.25059e-07	1	1	plink --noweb --bfile id400_ld --snp rs10852844 --window 250 --freq --out maf90;	grep 'ILMN_3240586' eQTL_results_R_cis_revision_PC14_chr17.txt>cis_eqtl90.txt;		grep 'cg01890836' cis_mQTL_chr17_1mbcenter.txt >cismqtl90.txt;					mqtl90=read.table('coloc_mqtl_90.txt',header=T,as.is=T);	mqtl6=read.table('coloc_mqtl_6.txt',header=T,as.is=T);						eqtl90=read.table('ciseqtl_maf90.txt',header=T,as.is=T);					write.table(t(col90$summary), 'output90.txt', quote=F,row.names=F,col.names=T);	col90=coloc.abf(mqtl90,eqtl90,p1=0.0001,p2=0.0001,p12=0.00001);	col90=coloc.abf(mqtl90,eqtl90,p1=0.00001,p2=0.00001,p12=0.0000001);
91	ILMN_1732404	rs10865029	ch	2	0.0664997	6.20697e-32	cg27524361	rs10865029_G	-0.163402	5.48761e-37	1	0.837	plink --noweb --bfile id400_ld --snp rs10865029 --window 250 --freq --out maf91;	grep 'ILMN_1732404' eQTL_results_R_cis_revision_PC14_chr2.txt>cis_eqtl91.txt;		grep 'cg27524361' cis_mQTL_chr2_1mbcenter.txt >cismqtl91.txt;					mqtl91=read.table('coloc_mqtl_91.txt',header=T,as.is=T);	mqtl7=read.table('coloc_mqtl_7.txt',header=T,as.is=T);						eqtl91=read.table('ciseqtl_maf91.txt',header=T,as.is=T);					write.table(t(col91$summary), 'output91.txt', quote=F,row.names=F,col.names=T);	col91=coloc.abf(mqtl91,eqtl91,p1=0.0001,p2=0.0001,p12=0.00001);	col91=coloc.abf(mqtl91,eqtl91,p1=0.00001,p2=0.00001,p12=0.0000001);
92	ILMN_1771957	rs10870177	ch	9	-0.0325313	3.49908e-08	cg04582938	rs10870177_T	-0.0570372	8.3337e-12	0.974	0.878	plink --noweb --bfile id400_ld --snp rs10870177 --window 250 --freq --out maf92;	grep 'ILMN_1771957' eQTL_results_R_cis_revision_PC14_chr9.txt>cis_eqtl92.txt;		grep 'cg04582938' cis_mQTL_chr9_1mbcenter.txt >cismqtl92.txt;					mqtl92=read.table('coloc_mqtl_92.txt',header=T,as.is=T);	mqtl1=read.table('coloc_mqtl_1.txt',header=T,as.is=T);						eqtl92=read.table('ciseqtl_maf92.txt',header=T,as.is=T);					write.table(t(col92$summary), 'output92.txt', quote=F,row.names=F,col.names=T);	col92=coloc.abf(mqtl92,eqtl92,p1=0.0001,p2=0.0001,p12=0.00001);	col92=coloc.abf(mqtl92,eqtl92,p1=0.00001,p2=0.00001,p12=0.0000001);
93	ILMN_1661432	rs10872644	ch	6	-0.112418	2.28074e-47	cg08662619	rs10872644_G	0.0971819	1.38109e-27	1	1	plink --noweb --bfile id400_ld --snp rs10872644 --window 250 --freq --out maf93;	grep 'ILMN_1661432' eQTL_results_R_cis_revision_PC14_chr6.txt>cis_eqtl93.txt;		grep 'cg08662619' cis_mQTL_chr6_1mbcenter.txt >cismqtl93.txt;					mqtl93=read.table('coloc_mqtl_93.txt',header=T,as.is=T);	mqtl2=read.table('coloc_mqtl_2.txt',header=T,as.is=T);						eqtl93=read.table('ciseqtl_maf93.txt',header=T,as.is=T);					write.table(t(col93$summary), 'output93.txt', quote=F,row.names=F,col.names=T);	col93=coloc.abf(mqtl93,eqtl93,p1=0.0001,p2=0.0001,p12=0.00001);	col93=coloc.abf(mqtl93,eqtl93,p1=0.00001,p2=0.00001,p12=0.0000001);
94	ILMN_1655983	rs10875290	ch	1	-0.046625	4.17528e-11	cg02304824	rs10875290_T	0.0470924	9.56553e-06	1	1	plink --noweb --bfile id400_ld --snp rs10875290 --window 250 --freq --out maf94;	grep 'ILMN_1655983' eQTL_results_R_cis_revision_PC14_chr1.txt>cis_eqtl94.txt;		grep 'cg02304824' cis_mQTL_chr1_1mbcenter.txt >cismqtl94.txt;					mqtl94=read.table('coloc_mqtl_94.txt',header=T,as.is=T);	mqtl3=read.table('coloc_mqtl_3.txt',header=T,as.is=T);						eqtl94=read.table('ciseqtl_maf94.txt',header=T,as.is=T);					write.table(t(col94$summary), 'output94.txt', quote=F,row.names=F,col.names=T);	col94=coloc.abf(mqtl94,eqtl94,p1=0.0001,p2=0.0001,p12=0.00001);	col94=coloc.abf(mqtl94,eqtl94,p1=0.00001,p2=0.00001,p12=0.0000001);
95	ILMN_1723846	rs10877014	ch	12	-0.170885	1.49719e-82	cg09253762	rs10877014_A	0.0504209	5.01219e-10	1	1	plink --noweb --bfile id400_ld --snp rs10877014 --window 250 --freq --out maf95;	grep 'ILMN_1723846' eQTL_results_R_cis_revision_PC14_chr12.txt>cis_eqtl95.txt;		grep 'cg09253762' cis_mQTL_chr12_1mbcenter.txt >cismqtl95.txt;					mqtl95=read.table('coloc_mqtl_95.txt',header=T,as.is=T);	mqtl4=read.table('coloc_mqtl_4.txt',header=T,as.is=T);						eqtl95=read.table('ciseqtl_maf95.txt',header=T,as.is=T);					write.table(t(col95$summary), 'output95.txt', quote=F,row.names=F,col.names=T);	col95=coloc.abf(mqtl95,eqtl95,p1=0.0001,p2=0.0001,p12=0.00001);	col95=coloc.abf(mqtl95,eqtl95,p1=0.00001,p2=0.00001,p12=0.0000001);
96	ILMN_1733050	rs10883496	ch	10	-0.060315	2.21376e-20	cg07570687	rs10883496_G	0.469627	8.42275e-164	1	1	plink --noweb --bfile id400_ld --snp rs10883496 --window 250 --freq --out maf96;	grep 'ILMN_1733050' eQTL_results_R_cis_revision_PC14_chr10.txt>cis_eqtl96.txt;		grep 'cg07570687' cis_mQTL_chr10_1mbcenter.txt >cismqtl96.txt;					mqtl96=read.table('coloc_mqtl_96.txt',header=T,as.is=T);	mqtl5=read.table('coloc_mqtl_5.txt',header=T,as.is=T);						eqtl96=read.table('ciseqtl_maf96.txt',header=T,as.is=T);					write.table(t(col96$summary), 'output96.txt', quote=F,row.names=F,col.names=T);	col96=coloc.abf(mqtl96,eqtl96,p1=0.0001,p2=0.0001,p12=0.00001);	col96=coloc.abf(mqtl96,eqtl96,p1=0.00001,p2=0.00001,p12=0.0000001);
97	ILMN_2311278	rs10884919	ch	10	0.0352861	1.30102e-09	cg05214460	rs10884919_A	0.0871514	7.04137e-27	1	1	plink --noweb --bfile id400_ld --snp rs10884919 --window 250 --freq --out maf97;	grep 'ILMN_2311278' eQTL_results_R_cis_revision_PC14_chr10.txt>cis_eqtl97.txt;		grep 'cg05214460' cis_mQTL_chr10_1mbcenter.txt >cismqtl97.txt;					mqtl97=read.table('coloc_mqtl_97.txt',header=T,as.is=T);	mqtl6=read.table('coloc_mqtl_6.txt',header=T,as.is=T);						eqtl97=read.table('ciseqtl_maf97.txt',header=T,as.is=T);					write.table(t(col97$summary), 'output97.txt', quote=F,row.names=F,col.names=T);	col97=coloc.abf(mqtl97,eqtl97,p1=0.0001,p2=0.0001,p12=0.00001);	col97=coloc.abf(mqtl97,eqtl97,p1=0.00001,p2=0.00001,p12=0.0000001);
98	ILMN_1651557	rs10890853	ch	11	-0.129729	2.41763e-66	cg14473297	rs10890853_A	-0.206552	2.46346e-20	1	1	plink --noweb --bfile id400_ld --snp rs10890853 --window 250 --freq --out maf98;	grep 'ILMN_1651557' eQTL_results_R_cis_revision_PC14_chr11.txt>cis_eqtl98.txt;		grep 'cg14473297' cis_mQTL_chr11_1mbcenter.txt >cismqtl98.txt;					mqtl98=read.table('coloc_mqtl_98.txt',header=T,as.is=T);	mqtl7=read.table('coloc_mqtl_7.txt',header=T,as.is=T);						eqtl98=read.table('ciseqtl_maf98.txt',header=T,as.is=T);					write.table(t(col98$summary), 'output98.txt', quote=F,row.names=F,col.names=T);	col98=coloc.abf(mqtl98,eqtl98,p1=0.0001,p2=0.0001,p12=0.00001);	col98=coloc.abf(mqtl98,eqtl98,p1=0.00001,p2=0.00001,p12=0.0000001);
99	ILMN_3309759	rs1089304	ch	5	-0.0484556	5.78073e-08	cg24366489	rs1089304_G	-0.123632	9.57121e-23	1	1	plink --noweb --bfile id400_ld --snp rs1089304 --window 250 --freq --out maf99;	grep 'ILMN_3309759' eQTL_results_R_cis_revision_PC14_chr5.txt>cis_eqtl99.txt;		grep 'cg24366489' cis_mQTL_chr5_1mbcenter.txt >cismqtl99.txt;					mqtl99=read.table('coloc_mqtl_99.txt',header=T,as.is=T);	mqtl1=read.table('coloc_mqtl_1.txt',header=T,as.is=T);						eqtl99=read.table('ciseqtl_maf99.txt',header=T,as.is=T);					write.table(t(col99$summary), 'output99.txt', quote=F,row.names=F,col.names=T);	col99=coloc.abf(mqtl99,eqtl99,p1=0.0001,p2=0.0001,p12=0.00001);	col99=coloc.abf(mqtl99,eqtl99,p1=0.00001,p2=0.00001,p12=0.0000001);
100	ILMN_1653203	rs10896053	ch	11	0.0508008	4.08612e-15	cg13467162	rs10896053_G	0.095805	7.68599e-20	1	1	plink --noweb --bfile id400_ld --snp rs10896053 --window 250 --freq --out maf100;	grep 'ILMN_1653203' eQTL_results_R_cis_revision_PC14_chr11.txt>cis_eqtl100.txt;		grep 'cg13467162' cis_mQTL_chr11_1mbcenter.txt >cismqtl100.txt;					mqtl100=read.table('coloc_mqtl_100.txt',header=T,as.is=T);	mqtl2=read.table('coloc_mqtl_2.txt',header=T,as.is=T);						eqtl100=read.table('ciseqtl_maf100.txt',header=T,as.is=T);					write.table(t(col100$summary), 'output100.txt', quote=F,row.names=F,col.names=T);	col100=coloc.abf(mqtl100,eqtl100,p1=0.0001,p2=0.0001,p12=0.00001);	col100=coloc.abf(mqtl100,eqtl100,p1=0.00001,p2=0.00001,p12=0.0000001);
101	ILMN_1717707	rs10902853	ch	10	-0.0341683	3.48014e-12	cg05518803	rs10902853_G	0.0683563	1.3234e-06	0.998	0.992	plink --noweb --bfile id400_ld --snp rs10902853 --window 250 --freq --out maf101;	grep 'ILMN_1717707' eQTL_results_R_cis_revision_PC14_chr10.txt>cis_eqtl101.txt;		grep 'cg05518803' cis_mQTL_chr10_1mbcenter.txt >cismqtl101.txt;					mqtl101=read.table('coloc_mqtl_101.txt',header=T,as.is=T);	mqtl3=read.table('coloc_mqtl_3.txt',header=T,as.is=T);						eqtl101=read.table('ciseqtl_maf101.txt',header=T,as.is=T);					write.table(t(col101$summary), 'output101.txt', quote=F,row.names=F,col.names=T);	col101=coloc.abf(mqtl101,eqtl101,p1=0.0001,p2=0.0001,p12=0.00001);	col101=coloc.abf(mqtl101,eqtl101,p1=0.00001,p2=0.00001,p12=0.0000001);
102	ILMN_2343624	rs10913644	ch	1	0.0567316	1.23657e-15	cg16409744	rs10913644_A	0.148598	1.93792e-33	1	1	plink --noweb --bfile id400_ld --snp rs10913644 --window 250 --freq --out maf102;	grep 'ILMN_2343624' eQTL_results_R_cis_revision_PC14_chr1.txt>cis_eqtl102.txt;		grep 'cg16409744' cis_mQTL_chr1_1mbcenter.txt >cismqtl102.txt;					mqtl102=read.table('coloc_mqtl_102.txt',header=T,as.is=T);	mqtl4=read.table('coloc_mqtl_4.txt',header=T,as.is=T);						eqtl102=read.table('ciseqtl_maf102.txt',header=T,as.is=T);					write.table(t(col102$summary), 'output102.txt', quote=F,row.names=F,col.names=T);	col102=coloc.abf(mqtl102,eqtl102,p1=0.0001,p2=0.0001,p12=0.00001);	col102=coloc.abf(mqtl102,eqtl102,p1=0.00001,p2=0.00001,p12=0.0000001);
103	ILMN_1655645	rs10914641	ch	1	-0.0276915	1.83031e-08	cg12731430	rs10914641_G	-0.147119	1.23654e-42	0.91	0.816	plink --noweb --bfile id400_ld --snp rs10914641 --window 250 --freq --out maf103;	grep 'ILMN_1655645' eQTL_results_R_cis_revision_PC14_chr1.txt>cis_eqtl103.txt;		grep 'cg12731430' cis_mQTL_chr1_1mbcenter.txt >cismqtl103.txt;					mqtl103=read.table('coloc_mqtl_103.txt',header=T,as.is=T);	mqtl5=read.table('coloc_mqtl_5.txt',header=T,as.is=T);						eqtl103=read.table('ciseqtl_maf103.txt',header=T,as.is=T);					write.table(t(col103$summary), 'output103.txt', quote=F,row.names=F,col.names=T);	col103=coloc.abf(mqtl103,eqtl103,p1=0.0001,p2=0.0001,p12=0.00001);	col103=coloc.abf(mqtl103,eqtl103,p1=0.00001,p2=0.00001,p12=0.0000001);
104	ILMN_1730917	rs10926508	ch	1	-0.0919169	3.89927e-12	cg00606312	rs10926508_G	-0.108435	7.83798e-09	1	1	plink --noweb --bfile id400_ld --snp rs10926508 --window 250 --freq --out maf104;	grep 'ILMN_1730917' eQTL_results_R_cis_revision_PC14_chr1.txt>cis_eqtl104.txt;		grep 'cg00606312' cis_mQTL_chr1_1mbcenter.txt >cismqtl104.txt;					mqtl104=read.table('coloc_mqtl_104.txt',header=T,as.is=T);	mqtl6=read.table('coloc_mqtl_6.txt',header=T,as.is=T);						eqtl104=read.table('ciseqtl_maf104.txt',header=T,as.is=T);					write.table(t(col104$summary), 'output104.txt', quote=F,row.names=F,col.names=T);	col104=coloc.abf(mqtl104,eqtl104,p1=0.0001,p2=0.0001,p12=0.00001);	col104=coloc.abf(mqtl104,eqtl104,p1=0.00001,p2=0.00001,p12=0.0000001);
105	ILMN_1759670	rs10941110	ch	5	0.0421767	5.86262e-07	cg20381404	rs10941110_A	0.361042	5.55453e-49	1	1	plink --noweb --bfile id400_ld --snp rs10941110 --window 250 --freq --out maf105;	grep 'ILMN_1759670' eQTL_results_R_cis_revision_PC14_chr5.txt>cis_eqtl105.txt;		grep 'cg20381404' cis_mQTL_chr5_1mbcenter.txt >cismqtl105.txt;					mqtl105=read.table('coloc_mqtl_105.txt',header=T,as.is=T);	mqtl7=read.table('coloc_mqtl_7.txt',header=T,as.is=T);						eqtl105=read.table('ciseqtl_maf105.txt',header=T,as.is=T);					write.table(t(col105$summary), 'output105.txt', quote=F,row.names=F,col.names=T);	col105=coloc.abf(mqtl105,eqtl105,p1=0.0001,p2=0.0001,p12=0.00001);	col105=coloc.abf(mqtl105,eqtl105,p1=0.00001,p2=0.00001,p12=0.0000001);
106	ILMN_2349444	rs10972047	ch	9	0.300033	2.30874e-106	cg08240373	rs10972047_A	-0.0921741	3.95225e-16	0.995	0.824	plink --noweb --bfile id400_ld --snp rs10972047 --window 250 --freq --out maf106;	grep 'ILMN_2349444' eQTL_results_R_cis_revision_PC14_chr9.txt>cis_eqtl106.txt;		grep 'cg08240373' cis_mQTL_chr9_1mbcenter.txt >cismqtl106.txt;					mqtl106=read.table('coloc_mqtl_106.txt',header=T,as.is=T);	mqtl1=read.table('coloc_mqtl_1.txt',header=T,as.is=T);						eqtl106=read.table('ciseqtl_maf106.txt',header=T,as.is=T);					write.table(t(col106$summary), 'output106.txt', quote=F,row.names=F,col.names=T);	col106=coloc.abf(mqtl106,eqtl106,p1=0.0001,p2=0.0001,p12=0.00001);	col106=coloc.abf(mqtl106,eqtl106,p1=0.00001,p2=0.00001,p12=0.0000001);
107	ILMN_2212780	rs10985277	ch	9	-0.0385787	2.26364e-06	cg14365564	rs10985277_T	0.163612	3.70536e-29	0.951	0.903	plink --noweb --bfile id400_ld --snp rs10985277 --window 250 --freq --out maf107;	grep 'ILMN_2212780' eQTL_results_R_cis_revision_PC14_chr9.txt>cis_eqtl107.txt;		grep 'cg14365564' cis_mQTL_chr9_1mbcenter.txt >cismqtl107.txt;					mqtl107=read.table('coloc_mqtl_107.txt',header=T,as.is=T);	mqtl2=read.table('coloc_mqtl_2.txt',header=T,as.is=T);						eqtl107=read.table('ciseqtl_maf107.txt',header=T,as.is=T);					write.table(t(col107$summary), 'output107.txt', quote=F,row.names=F,col.names=T);	col107=coloc.abf(mqtl107,eqtl107,p1=0.0001,p2=0.0001,p12=0.00001);	col107=coloc.abf(mqtl107,eqtl107,p1=0.00001,p2=0.00001,p12=0.0000001);
108	ILMN_1808979	rs11045982	ch	12	0.153824	2.49027e-31	cg05582397	rs11045982_A	0.0832433	6.48375e-12	0.99	0.925	plink --noweb --bfile id400_ld --snp rs11045982 --window 250 --freq --out maf108;	grep 'ILMN_1808979' eQTL_results_R_cis_revision_PC14_chr12.txt>cis_eqtl108.txt;		grep 'cg05582397' cis_mQTL_chr12_1mbcenter.txt >cismqtl108.txt;					mqtl108=read.table('coloc_mqtl_108.txt',header=T,as.is=T);	mqtl3=read.table('coloc_mqtl_3.txt',header=T,as.is=T);						eqtl108=read.table('ciseqtl_maf108.txt',header=T,as.is=T);					write.table(t(col108$summary), 'output108.txt', quote=F,row.names=F,col.names=T);	col108=coloc.abf(mqtl108,eqtl108,p1=0.0001,p2=0.0001,p12=0.00001);	col108=coloc.abf(mqtl108,eqtl108,p1=0.00001,p2=0.00001,p12=0.0000001);
109	ILMN_1725666	rs11057298	ch	12	0.0486593	3.84189e-08	cg13281547	rs11057298_A	0.182203	2.85233e-14	1	1	plink --noweb --bfile id400_ld --snp rs11057298 --window 250 --freq --out maf109;	grep 'ILMN_1725666' eQTL_results_R_cis_revision_PC14_chr12.txt>cis_eqtl109.txt;		grep 'cg13281547' cis_mQTL_chr12_1mbcenter.txt >cismqtl109.txt;					mqtl109=read.table('coloc_mqtl_109.txt',header=T,as.is=T);	mqtl4=read.table('coloc_mqtl_4.txt',header=T,as.is=T);						eqtl109=read.table('ciseqtl_maf109.txt',header=T,as.is=T);					write.table(t(col109$summary), 'output109.txt', quote=F,row.names=F,col.names=T);	col109=coloc.abf(mqtl109,eqtl109,p1=0.0001,p2=0.0001,p12=0.00001);	col109=coloc.abf(mqtl109,eqtl109,p1=0.00001,p2=0.00001,p12=0.0000001);
110	ILMN_1747775	rs1106369	ch	12	-0.0927173	8.68015e-42	cg20527831	rs1106369_C	0.881403	3.83085e-152	1	1	plink --noweb --bfile id400_ld --snp rs1106369 --window 250 --freq --out maf110;	grep 'ILMN_1747775' eQTL_results_R_cis_revision_PC14_chr12.txt>cis_eqtl110.txt;		grep 'cg20527831' cis_mQTL_chr12_1mbcenter.txt >cismqtl110.txt;					mqtl110=read.table('coloc_mqtl_110.txt',header=T,as.is=T);	mqtl5=read.table('coloc_mqtl_5.txt',header=T,as.is=T);						eqtl110=read.table('ciseqtl_maf110.txt',header=T,as.is=T);					write.table(t(col110$summary), 'output110.txt', quote=F,row.names=F,col.names=T);	col110=coloc.abf(mqtl110,eqtl110,p1=0.0001,p2=0.0001,p12=0.00001);	col110=coloc.abf(mqtl110,eqtl110,p1=0.00001,p2=0.00001,p12=0.0000001);
111	ILMN_3255389	rs11064120	ch	12	0.0328295	1.98438e-06	cg11900393	rs11064120_T	-0.205226	6.8808e-13	1	1	plink --noweb --bfile id400_ld --snp rs11064120 --window 250 --freq --out maf111;	grep 'ILMN_3255389' eQTL_results_R_cis_revision_PC14_chr12.txt>cis_eqtl111.txt;		grep 'cg11900393' cis_mQTL_chr12_1mbcenter.txt >cismqtl111.txt;					mqtl111=read.table('coloc_mqtl_111.txt',header=T,as.is=T);	mqtl6=read.table('coloc_mqtl_6.txt',header=T,as.is=T);						eqtl111=read.table('ciseqtl_maf111.txt',header=T,as.is=T);					write.table(t(col111$summary), 'output111.txt', quote=F,row.names=F,col.names=T);	col111=coloc.abf(mqtl111,eqtl111,p1=0.0001,p2=0.0001,p12=0.00001);	col111=coloc.abf(mqtl111,eqtl111,p1=0.00001,p2=0.00001,p12=0.0000001);
112	ILMN_1727284	rs11064410	ch	12	0.0473381	8.36301e-09	cg10970328	rs11064410_G	-0.0733816	4.71944e-16	1	1	plink --noweb --bfile id400_ld --snp rs11064410 --window 250 --freq --out maf112;	grep 'ILMN_1727284' eQTL_results_R_cis_revision_PC14_chr12.txt>cis_eqtl112.txt;		grep 'cg10970328' cis_mQTL_chr12_1mbcenter.txt >cismqtl112.txt;					mqtl112=read.table('coloc_mqtl_112.txt',header=T,as.is=T);	mqtl7=read.table('coloc_mqtl_7.txt',header=T,as.is=T);						eqtl112=read.table('ciseqtl_maf112.txt',header=T,as.is=T);					write.table(t(col112$summary), 'output112.txt', quote=F,row.names=F,col.names=T);	col112=coloc.abf(mqtl112,eqtl112,p1=0.0001,p2=0.0001,p12=0.00001);	col112=coloc.abf(mqtl112,eqtl112,p1=0.00001,p2=0.00001,p12=0.0000001);
113	ILMN_3242993	rs1106643	ch	19	-0.0360018	1.06676e-08	cg04154697	rs1106643_G	0.0430495	1.29142e-07	1	1	plink --noweb --bfile id400_ld --snp rs1106643 --window 250 --freq --out maf113;	grep 'ILMN_3242993' eQTL_results_R_cis_revision_PC14_chr19.txt>cis_eqtl113.txt;		grep 'cg04154697' cis_mQTL_chr19_1mbcenter.txt >cismqtl113.txt;					mqtl113=read.table('coloc_mqtl_113.txt',header=T,as.is=T);	mqtl1=read.table('coloc_mqtl_1.txt',header=T,as.is=T);						eqtl113=read.table('ciseqtl_maf113.txt',header=T,as.is=T);					write.table(t(col113$summary), 'output113.txt', quote=F,row.names=F,col.names=T);	col113=coloc.abf(mqtl113,eqtl113,p1=0.0001,p2=0.0001,p12=0.00001);	col113=coloc.abf(mqtl113,eqtl113,p1=0.00001,p2=0.00001,p12=0.0000001);
114	ILMN_1716687	rs11071720	ch	15	0.135668	2.52448e-23	cg16888565	rs11071720_C	-0.0386906	4.01663e-07	1	1	plink --noweb --bfile id400_ld --snp rs11071720 --window 250 --freq --out maf114;	grep 'ILMN_1716687' eQTL_results_R_cis_revision_PC14_chr15.txt>cis_eqtl114.txt;		grep 'cg16888565' cis_mQTL_chr15_1mbcenter.txt >cismqtl114.txt;					mqtl114=read.table('coloc_mqtl_114.txt',header=T,as.is=T);	mqtl2=read.table('coloc_mqtl_2.txt',header=T,as.is=T);						eqtl114=read.table('ciseqtl_maf114.txt',header=T,as.is=T);					write.table(t(col114$summary), 'output114.txt', quote=F,row.names=F,col.names=T);	col114=coloc.abf(mqtl114,eqtl114,p1=0.0001,p2=0.0001,p12=0.00001);	col114=coloc.abf(mqtl114,eqtl114,p1=0.00001,p2=0.00001,p12=0.0000001);
115	ILMN_1763837	rs11073891	ch	15	-0.295354	2.8355e-55	cg13834112	rs11073891_C	-0.0573098	5.3132e-09	1	1	plink --noweb --bfile id400_ld --snp rs11073891 --window 250 --freq --out maf115;	grep 'ILMN_1763837' eQTL_results_R_cis_revision_PC14_chr15.txt>cis_eqtl115.txt;		grep 'cg13834112' cis_mQTL_chr15_1mbcenter.txt >cismqtl115.txt;					mqtl115=read.table('coloc_mqtl_115.txt',header=T,as.is=T);	mqtl3=read.table('coloc_mqtl_3.txt',header=T,as.is=T);						eqtl115=read.table('ciseqtl_maf115.txt',header=T,as.is=T);					write.table(t(col115$summary), 'output115.txt', quote=F,row.names=F,col.names=T);	col115=coloc.abf(mqtl115,eqtl115,p1=0.0001,p2=0.0001,p12=0.00001);	col115=coloc.abf(mqtl115,eqtl115,p1=0.00001,p2=0.00001,p12=0.0000001);
116	ILMN_1813423	rs11077338	ch	16	-0.0691677	1.66855e-25	cg14187965	rs11077338_G	0.104277	7.57845e-20	1	1	plink --noweb --bfile id400_ld --snp rs11077338 --window 250 --freq --out maf116;	grep 'ILMN_1813423' eQTL_results_R_cis_revision_PC14_chr16.txt>cis_eqtl116.txt;		grep 'cg14187965' cis_mQTL_chr16_1mbcenter.txt >cismqtl116.txt;					mqtl116=read.table('coloc_mqtl_116.txt',header=T,as.is=T);	mqtl4=read.table('coloc_mqtl_4.txt',header=T,as.is=T);						eqtl116=read.table('ciseqtl_maf116.txt',header=T,as.is=T);					write.table(t(col116$summary), 'output116.txt', quote=F,row.names=F,col.names=T);	col116=coloc.abf(mqtl116,eqtl116,p1=0.0001,p2=0.0001,p12=0.00001);	col116=coloc.abf(mqtl116,eqtl116,p1=0.00001,p2=0.00001,p12=0.0000001);
117	ILMN_1815366	rs11077409	ch	17	0.0646954	1.25765e-20	cg01707361	rs11077409_T	-0.0440351	1.02695e-07	1	1	plink --noweb --bfile id400_ld --snp rs11077409 --window 250 --freq --out maf117;	grep 'ILMN_1815366' eQTL_results_R_cis_revision_PC14_chr17.txt>cis_eqtl117.txt;		grep 'cg01707361' cis_mQTL_chr17_1mbcenter.txt >cismqtl117.txt;					mqtl117=read.table('coloc_mqtl_117.txt',header=T,as.is=T);	mqtl5=read.table('coloc_mqtl_5.txt',header=T,as.is=T);						eqtl117=read.table('ciseqtl_maf117.txt',header=T,as.is=T);					write.table(t(col117$summary), 'output117.txt', quote=F,row.names=F,col.names=T);	col117=coloc.abf(mqtl117,eqtl117,p1=0.0001,p2=0.0001,p12=0.00001);	col117=coloc.abf(mqtl117,eqtl117,p1=0.00001,p2=0.00001,p12=0.0000001);
118	ILMN_1666372	rs11077773	ch	17	0.0244432	1.21906e-07	cg09300114	rs11077773_C	0.0446113	1.05206e-06	1	1	plink --noweb --bfile id400_ld --snp rs11077773 --window 250 --freq --out maf118;	grep 'ILMN_1666372' eQTL_results_R_cis_revision_PC14_chr17.txt>cis_eqtl118.txt;		grep 'cg09300114' cis_mQTL_chr17_1mbcenter.txt >cismqtl118.txt;					mqtl118=read.table('coloc_mqtl_118.txt',header=T,as.is=T);	mqtl6=read.table('coloc_mqtl_6.txt',header=T,as.is=T);						eqtl118=read.table('ciseqtl_maf118.txt',header=T,as.is=T);					write.table(t(col118$summary), 'output118.txt', quote=F,row.names=F,col.names=T);	col118=coloc.abf(mqtl118,eqtl118,p1=0.0001,p2=0.0001,p12=0.00001);	col118=coloc.abf(mqtl118,eqtl118,p1=0.00001,p2=0.00001,p12=0.0000001);
119	ILMN_1655068	rs11078408	ch	17	0.0277114	2.55109e-07	cg24612305	rs11078408_A	-0.309857	2.70487e-50	1	1	plink --noweb --bfile id400_ld --snp rs11078408 --window 250 --freq --out maf119;	grep 'ILMN_1655068' eQTL_results_R_cis_revision_PC14_chr17.txt>cis_eqtl119.txt;		grep 'cg24612305' cis_mQTL_chr17_1mbcenter.txt >cismqtl119.txt;					mqtl119=read.table('coloc_mqtl_119.txt',header=T,as.is=T);	mqtl7=read.table('coloc_mqtl_7.txt',header=T,as.is=T);						eqtl119=read.table('ciseqtl_maf119.txt',header=T,as.is=T);					write.table(t(col119$summary), 'output119.txt', quote=F,row.names=F,col.names=T);	col119=coloc.abf(mqtl119,eqtl119,p1=0.0001,p2=0.0001,p12=0.00001);	col119=coloc.abf(mqtl119,eqtl119,p1=0.00001,p2=0.00001,p12=0.0000001);
120	ILMN_2393693	rs11079729	ch	17	-0.228369	2.68183e-54	cg22968622	rs11079729_A	1.73678	2.27736e-92	1	1	plink --noweb --bfile id400_ld --snp rs11079729 --window 250 --freq --out maf120;	grep 'ILMN_2393693' eQTL_results_R_cis_revision_PC14_chr17.txt>cis_eqtl120.txt;		grep 'cg22968622' cis_mQTL_chr17_1mbcenter.txt >cismqtl120.txt;					mqtl120=read.table('coloc_mqtl_120.txt',header=T,as.is=T);	mqtl1=read.table('coloc_mqtl_1.txt',header=T,as.is=T);						eqtl120=read.table('ciseqtl_maf120.txt',header=T,as.is=T);					write.table(t(col120$summary), 'output120.txt', quote=F,row.names=F,col.names=T);	col120=coloc.abf(mqtl120,eqtl120,p1=0.0001,p2=0.0001,p12=0.00001);	col120=coloc.abf(mqtl120,eqtl120,p1=0.00001,p2=0.00001,p12=0.0000001);
121	ILMN_1699489	rs11080567	ch	18	0.249119	7.73216e-61	cg25836232	rs11080567_A	0.157036	1.5956e-16	1	1	plink --noweb --bfile id400_ld --snp rs11080567 --window 250 --freq --out maf121;	grep 'ILMN_1699489' eQTL_results_R_cis_revision_PC14_chr18.txt>cis_eqtl121.txt;		grep 'cg25836232' cis_mQTL_chr18_1mbcenter.txt >cismqtl121.txt;					mqtl121=read.table('coloc_mqtl_121.txt',header=T,as.is=T);	mqtl2=read.table('coloc_mqtl_2.txt',header=T,as.is=T);						eqtl121=read.table('ciseqtl_maf121.txt',header=T,as.is=T);					write.table(t(col121$summary), 'output121.txt', quote=F,row.names=F,col.names=T);	col121=coloc.abf(mqtl121,eqtl121,p1=0.0001,p2=0.0001,p12=0.00001);	col121=coloc.abf(mqtl121,eqtl121,p1=0.00001,p2=0.00001,p12=0.0000001);
122	ILMN_1713006	rs1108114	ch	19	0.0751006	2.1882e-33	cg02020319	rs1108114_A	-0.0825285	5.66098e-18	1	1	plink --noweb --bfile id400_ld --snp rs1108114 --window 250 --freq --out maf122;	grep 'ILMN_1713006' eQTL_results_R_cis_revision_PC14_chr19.txt>cis_eqtl122.txt;		grep 'cg02020319' cis_mQTL_chr19_1mbcenter.txt >cismqtl122.txt;					mqtl122=read.table('coloc_mqtl_122.txt',header=T,as.is=T);	mqtl3=read.table('coloc_mqtl_3.txt',header=T,as.is=T);						eqtl122=read.table('ciseqtl_maf122.txt',header=T,as.is=T);					write.table(t(col122$summary), 'output122.txt', quote=F,row.names=F,col.names=T);	col122=coloc.abf(mqtl122,eqtl122,p1=0.0001,p2=0.0001,p12=0.00001);	col122=coloc.abf(mqtl122,eqtl122,p1=0.00001,p2=0.00001,p12=0.0000001);
123	ILMN_1797828	rs11087571	ch	20	0.0403574	1.11588e-14	cg27583383	rs11087571_G	-0.0520854	1.08144e-07	1	1	plink --noweb --bfile id400_ld --snp rs11087571 --window 250 --freq --out maf123;	grep 'ILMN_1797828' eQTL_results_R_cis_revision_PC14_chr20.txt>cis_eqtl123.txt;		grep 'cg27583383' cis_mQTL_chr20_1mbcenter.txt >cismqtl123.txt;					mqtl123=read.table('coloc_mqtl_123.txt',header=T,as.is=T);	mqtl4=read.table('coloc_mqtl_4.txt',header=T,as.is=T);						eqtl123=read.table('ciseqtl_maf123.txt',header=T,as.is=T);					write.table(t(col123$summary), 'output123.txt', quote=F,row.names=F,col.names=T);	col123=coloc.abf(mqtl123,eqtl123,p1=0.0001,p2=0.0001,p12=0.00001);	col123=coloc.abf(mqtl123,eqtl123,p1=0.00001,p2=0.00001,p12=0.0000001);
124	ILMN_1690223	rs1110038	ch	7	-0.604572	8.30737e-93	cg15208525	rs1110038_G	0.0378664	9.38481e-06	0.973	0.943	plink --noweb --bfile id400_ld --snp rs1110038 --window 250 --freq --out maf124;	grep 'ILMN_1690223' eQTL_results_R_cis_revision_PC14_chr7.txt>cis_eqtl124.txt;		grep 'cg15208525' cis_mQTL_chr7_1mbcenter.txt >cismqtl124.txt;					mqtl124=read.table('coloc_mqtl_124.txt',header=T,as.is=T);	mqtl5=read.table('coloc_mqtl_5.txt',header=T,as.is=T);						eqtl124=read.table('ciseqtl_maf124.txt',header=T,as.is=T);					write.table(t(col124$summary), 'output124.txt', quote=F,row.names=F,col.names=T);	col124=coloc.abf(mqtl124,eqtl124,p1=0.0001,p2=0.0001,p12=0.00001);	col124=coloc.abf(mqtl124,eqtl124,p1=0.00001,p2=0.00001,p12=0.0000001);
125	ILMN_1728435	rs11112284	ch	12	-0.0491033	2.25572e-16	cg24454553	rs11112284_C	0.0940119	5.62894e-25	1	1	plink --noweb --bfile id400_ld --snp rs11112284 --window 250 --freq --out maf125;	grep 'ILMN_1728435' eQTL_results_R_cis_revision_PC14_chr12.txt>cis_eqtl125.txt;		grep 'cg24454553' cis_mQTL_chr12_1mbcenter.txt >cismqtl125.txt;					mqtl125=read.table('coloc_mqtl_125.txt',header=T,as.is=T);	mqtl6=read.table('coloc_mqtl_6.txt',header=T,as.is=T);						eqtl125=read.table('ciseqtl_maf125.txt',header=T,as.is=T);					write.table(t(col125$summary), 'output125.txt', quote=F,row.names=F,col.names=T);	col125=coloc.abf(mqtl125,eqtl125,p1=0.0001,p2=0.0001,p12=0.00001);	col125=coloc.abf(mqtl125,eqtl125,p1=0.00001,p2=0.00001,p12=0.0000001);
126	ILMN_2131293	rs1112001	ch	3	0.0714711	3.48066e-20	cg13252540	rs1112001_C	0.124943	7.56937e-14	1	1	plink --noweb --bfile id400_ld --snp rs1112001 --window 250 --freq --out maf126;	grep 'ILMN_2131293' eQTL_results_R_cis_revision_PC14_chr3.txt>cis_eqtl126.txt;		grep 'cg13252540' cis_mQTL_chr3_1mbcenter.txt >cismqtl126.txt;					mqtl126=read.table('coloc_mqtl_126.txt',header=T,as.is=T);	mqtl7=read.table('coloc_mqtl_7.txt',header=T,as.is=T);						eqtl126=read.table('ciseqtl_maf126.txt',header=T,as.is=T);					write.table(t(col126$summary), 'output126.txt', quote=F,row.names=F,col.names=T);	col126=coloc.abf(mqtl126,eqtl126,p1=0.0001,p2=0.0001,p12=0.00001);	col126=coloc.abf(mqtl126,eqtl126,p1=0.00001,p2=0.00001,p12=0.0000001);
127	ILMN_3237946	rs11127317	ch	2	0.0850703	4.23378e-23	cg19517718	rs11127317_G	-0.0842649	1.4517e-11	1	1	plink --noweb --bfile id400_ld --snp rs11127317 --window 250 --freq --out maf127;	grep 'ILMN_3237946' eQTL_results_R_cis_revision_PC14_chr2.txt>cis_eqtl127.txt;		grep 'cg19517718' cis_mQTL_chr2_1mbcenter.txt >cismqtl127.txt;					mqtl127=read.table('coloc_mqtl_127.txt',header=T,as.is=T);	mqtl1=read.table('coloc_mqtl_1.txt',header=T,as.is=T);						eqtl127=read.table('ciseqtl_maf127.txt',header=T,as.is=T);					write.table(t(col127$summary), 'output127.txt', quote=F,row.names=F,col.names=T);	col127=coloc.abf(mqtl127,eqtl127,p1=0.0001,p2=0.0001,p12=0.00001);	col127=coloc.abf(mqtl127,eqtl127,p1=0.00001,p2=0.00001,p12=0.0000001);
128	ILMN_1772910	rs11141741	ch	9	0.0738509	4.00523e-16	cg14638729	rs11141741_A	0.0780661	7.30361e-18	1	1	plink --noweb --bfile id400_ld --snp rs11141741 --window 250 --freq --out maf128;	grep 'ILMN_1772910' eQTL_results_R_cis_revision_PC14_chr9.txt>cis_eqtl128.txt;		grep 'cg14638729' cis_mQTL_chr9_1mbcenter.txt >cismqtl128.txt;					mqtl128=read.table('coloc_mqtl_128.txt',header=T,as.is=T);	mqtl2=read.table('coloc_mqtl_2.txt',header=T,as.is=T);						eqtl128=read.table('ciseqtl_maf128.txt',header=T,as.is=T);					write.table(t(col128$summary), 'output128.txt', quote=F,row.names=F,col.names=T);	col128=coloc.abf(mqtl128,eqtl128,p1=0.0001,p2=0.0001,p12=0.00001);	col128=coloc.abf(mqtl128,eqtl128,p1=0.00001,p2=0.00001,p12=0.0000001);
129	ILMN_1781388	rs11143002	ch	9	0.208462	4.9815e-32	cg14140060	rs11143002_A	-0.099352	1.24257e-16	1	1	plink --noweb --bfile id400_ld --snp rs11143002 --window 250 --freq --out maf129;	grep 'ILMN_1781388' eQTL_results_R_cis_revision_PC14_chr9.txt>cis_eqtl129.txt;		grep 'cg14140060' cis_mQTL_chr9_1mbcenter.txt >cismqtl129.txt;					mqtl129=read.table('coloc_mqtl_129.txt',header=T,as.is=T);	mqtl3=read.table('coloc_mqtl_3.txt',header=T,as.is=T);						eqtl129=read.table('ciseqtl_maf129.txt',header=T,as.is=T);					write.table(t(col129$summary), 'output129.txt', quote=F,row.names=F,col.names=T);	col129=coloc.abf(mqtl129,eqtl129,p1=0.0001,p2=0.0001,p12=0.00001);	col129=coloc.abf(mqtl129,eqtl129,p1=0.00001,p2=0.00001,p12=0.0000001);
130	ILMN_1709307	rs11145922	ch	9	-0.0571029	3.07342e-07	cg13905053	rs11145922_A	0.0634409	2.07152e-10	1	0.892	plink --noweb --bfile id400_ld --snp rs11145922 --window 250 --freq --out maf130;	grep 'ILMN_1709307' eQTL_results_R_cis_revision_PC14_chr9.txt>cis_eqtl130.txt;		grep 'cg13905053' cis_mQTL_chr9_1mbcenter.txt >cismqtl130.txt;					mqtl130=read.table('coloc_mqtl_130.txt',header=T,as.is=T);	mqtl4=read.table('coloc_mqtl_4.txt',header=T,as.is=T);						eqtl130=read.table('ciseqtl_maf130.txt',header=T,as.is=T);					write.table(t(col130$summary), 'output130.txt', quote=F,row.names=F,col.names=T);	col130=coloc.abf(mqtl130,eqtl130,p1=0.0001,p2=0.0001,p12=0.00001);	col130=coloc.abf(mqtl130,eqtl130,p1=0.00001,p2=0.00001,p12=0.0000001);
131	ILMN_1749591	rs11150589	ch	16	0.0448401	5.12659e-11	cg09099830	rs11150589_A	-0.0972214	2.15051e-29	1	1	plink --noweb --bfile id400_ld --snp rs11150589 --window 250 --freq --out maf131;	grep 'ILMN_1749591' eQTL_results_R_cis_revision_PC14_chr16.txt>cis_eqtl131.txt;		grep 'cg09099830' cis_mQTL_chr16_1mbcenter.txt >cismqtl131.txt;					mqtl131=read.table('coloc_mqtl_131.txt',header=T,as.is=T);	mqtl5=read.table('coloc_mqtl_5.txt',header=T,as.is=T);						eqtl131=read.table('ciseqtl_maf131.txt',header=T,as.is=T);					write.table(t(col131$summary), 'output131.txt', quote=F,row.names=F,col.names=T);	col131=coloc.abf(mqtl131,eqtl131,p1=0.0001,p2=0.0001,p12=0.00001);	col131=coloc.abf(mqtl131,eqtl131,p1=0.00001,p2=0.00001,p12=0.0000001);
132	ILMN_1679917	rs11150805	ch	17	-0.189912	6.05617e-20	cg07845392	rs11150805_T	-0.0847654	1.42397e-09	1	1	plink --noweb --bfile id400_ld --snp rs11150805 --window 250 --freq --out maf132;	grep 'ILMN_1679917' eQTL_results_R_cis_revision_PC14_chr17.txt>cis_eqtl132.txt;		grep 'cg07845392' cis_mQTL_chr17_1mbcenter.txt >cismqtl132.txt;					mqtl132=read.table('coloc_mqtl_132.txt',header=T,as.is=T);	mqtl6=read.table('coloc_mqtl_6.txt',header=T,as.is=T);						eqtl132=read.table('ciseqtl_maf132.txt',header=T,as.is=T);					write.table(t(col132$summary), 'output132.txt', quote=F,row.names=F,col.names=T);	col132=coloc.abf(mqtl132,eqtl132,p1=0.0001,p2=0.0001,p12=0.00001);	col132=coloc.abf(mqtl132,eqtl132,p1=0.00001,p2=0.00001,p12=0.0000001);
133	ILMN_1804953	rs11164896	ch	1	-0.0455059	1.14452e-15	cg17858364	rs11164896_C	-0.096394	1.70613e-26	1	1	plink --noweb --bfile id400_ld --snp rs11164896 --window 250 --freq --out maf133;	grep 'ILMN_1804953' eQTL_results_R_cis_revision_PC14_chr1.txt>cis_eqtl133.txt;		grep 'cg17858364' cis_mQTL_chr1_1mbcenter.txt >cismqtl133.txt;					mqtl133=read.table('coloc_mqtl_133.txt',header=T,as.is=T);	mqtl7=read.table('coloc_mqtl_7.txt',header=T,as.is=T);						eqtl133=read.table('ciseqtl_maf133.txt',header=T,as.is=T);					write.table(t(col133$summary), 'output133.txt', quote=F,row.names=F,col.names=T);	col133=coloc.abf(mqtl133,eqtl133,p1=0.0001,p2=0.0001,p12=0.00001);	col133=coloc.abf(mqtl133,eqtl133,p1=0.00001,p2=0.00001,p12=0.0000001);
134	ILMN_2258774	rs11190786	ch	10	-0.149409	8.54886e-108	cg03057409	rs11190786_G	0.0602663	2.4637e-15	1	0.989	plink --noweb --bfile id400_ld --snp rs11190786 --window 250 --freq --out maf134;	grep 'ILMN_2258774' eQTL_results_R_cis_revision_PC14_chr10.txt>cis_eqtl134.txt;		grep 'cg03057409' cis_mQTL_chr10_1mbcenter.txt >cismqtl134.txt;					mqtl134=read.table('coloc_mqtl_134.txt',header=T,as.is=T);	mqtl1=read.table('coloc_mqtl_1.txt',header=T,as.is=T);						eqtl134=read.table('ciseqtl_maf134.txt',header=T,as.is=T);					write.table(t(col134$summary), 'output134.txt', quote=F,row.names=F,col.names=T);	col134=coloc.abf(mqtl134,eqtl134,p1=0.0001,p2=0.0001,p12=0.00001);	col134=coloc.abf(mqtl134,eqtl134,p1=0.00001,p2=0.00001,p12=0.0000001);
135	ILMN_1663893	rs11203184	ch	21	0.0501238	3.01222e-09	cg24372256	rs11203184_G	-0.61948	2.57286e-158	1	1	plink --noweb --bfile id400_ld --snp rs11203184 --window 250 --freq --out maf135;	grep 'ILMN_1663893' eQTL_results_R_cis_revision_PC14_chr21.txt>cis_eqtl135.txt;		grep 'cg24372256' cis_mQTL_chr21_1mbcenter.txt >cismqtl135.txt;					mqtl135=read.table('coloc_mqtl_135.txt',header=T,as.is=T);	mqtl2=read.table('coloc_mqtl_2.txt',header=T,as.is=T);						eqtl135=read.table('ciseqtl_maf135.txt',header=T,as.is=T);					write.table(t(col135$summary), 'output135.txt', quote=F,row.names=F,col.names=T);	col135=coloc.abf(mqtl135,eqtl135,p1=0.0001,p2=0.0001,p12=0.00001);	col135=coloc.abf(mqtl135,eqtl135,p1=0.00001,p2=0.00001,p12=0.0000001);
136	ILMN_2185675	rs11205983	ch	1	-0.0461523	6.10798e-12	cg22434763	rs11205983_A	0.0697098	6.30404e-10	1	1	plink --noweb --bfile id400_ld --snp rs11205983 --window 250 --freq --out maf136;	grep 'ILMN_2185675' eQTL_results_R_cis_revision_PC14_chr1.txt>cis_eqtl136.txt;		grep 'cg22434763' cis_mQTL_chr1_1mbcenter.txt >cismqtl136.txt;					mqtl136=read.table('coloc_mqtl_136.txt',header=T,as.is=T);	mqtl3=read.table('coloc_mqtl_3.txt',header=T,as.is=T);						eqtl136=read.table('ciseqtl_maf136.txt',header=T,as.is=T);					write.table(t(col136$summary), 'output136.txt', quote=F,row.names=F,col.names=T);	col136=coloc.abf(mqtl136,eqtl136,p1=0.0001,p2=0.0001,p12=0.00001);	col136=coloc.abf(mqtl136,eqtl136,p1=0.00001,p2=0.00001,p12=0.0000001);
137	ILMN_1655710	rs11217125	ch	11	-0.0584057	4.19563e-12	cg13213498	rs11217125_G	0.0959438	1.94027e-27	1	0.967	plink --noweb --bfile id400_ld --snp rs11217125 --window 250 --freq --out maf137;	grep 'ILMN_1655710' eQTL_results_R_cis_revision_PC14_chr11.txt>cis_eqtl137.txt;		grep 'cg13213498' cis_mQTL_chr11_1mbcenter.txt >cismqtl137.txt;					mqtl137=read.table('coloc_mqtl_137.txt',header=T,as.is=T);	mqtl4=read.table('coloc_mqtl_4.txt',header=T,as.is=T);						eqtl137=read.table('ciseqtl_maf137.txt',header=T,as.is=T);					write.table(t(col137$summary), 'output137.txt', quote=F,row.names=F,col.names=T);	col137=coloc.abf(mqtl137,eqtl137,p1=0.0001,p2=0.0001,p12=0.00001);	col137=coloc.abf(mqtl137,eqtl137,p1=0.00001,p2=0.00001,p12=0.0000001);
138	ILMN_1692760	rs11217164	ch	11	-0.0245798	7.89988e-06	cg04793272	rs11217164_G	-0.0382165	7.34917e-07	1	1	plink --noweb --bfile id400_ld --snp rs11217164 --window 250 --freq --out maf138;	grep 'ILMN_1692760' eQTL_results_R_cis_revision_PC14_chr11.txt>cis_eqtl138.txt;		grep 'cg04793272' cis_mQTL_chr11_1mbcenter.txt >cismqtl138.txt;					mqtl138=read.table('coloc_mqtl_138.txt',header=T,as.is=T);	mqtl5=read.table('coloc_mqtl_5.txt',header=T,as.is=T);						eqtl138=read.table('ciseqtl_maf138.txt',header=T,as.is=T);					write.table(t(col138$summary), 'output138.txt', quote=F,row.names=F,col.names=T);	col138=coloc.abf(mqtl138,eqtl138,p1=0.0001,p2=0.0001,p12=0.00001);	col138=coloc.abf(mqtl138,eqtl138,p1=0.00001,p2=0.00001,p12=0.0000001);
139	ILMN_1796968	rs11231176	ch	11	0.0579161	2.78849e-18	cg04959297	rs11231176_G	-0.0575658	4.26287e-11	1	1	plink --noweb --bfile id400_ld --snp rs11231176 --window 250 --freq --out maf139;	grep 'ILMN_1796968' eQTL_results_R_cis_revision_PC14_chr11.txt>cis_eqtl139.txt;		grep 'cg04959297' cis_mQTL_chr11_1mbcenter.txt >cismqtl139.txt;					mqtl139=read.table('coloc_mqtl_139.txt',header=T,as.is=T);	mqtl6=read.table('coloc_mqtl_6.txt',header=T,as.is=T);						eqtl139=read.table('ciseqtl_maf139.txt',header=T,as.is=T);					write.table(t(col139$summary), 'output139.txt', quote=F,row.names=F,col.names=T);	col139=coloc.abf(mqtl139,eqtl139,p1=0.0001,p2=0.0001,p12=0.00001);	col139=coloc.abf(mqtl139,eqtl139,p1=0.00001,p2=0.00001,p12=0.0000001);
140	ILMN_1723871	rs11231657	ch	11	0.0616507	1.08783e-11	cg00769843	rs11231657_A	-0.134096	1.85617e-10	1	1	plink --noweb --bfile id400_ld --snp rs11231657 --window 250 --freq --out maf140;	grep 'ILMN_1723871' eQTL_results_R_cis_revision_PC14_chr11.txt>cis_eqtl140.txt;		grep 'cg00769843' cis_mQTL_chr11_1mbcenter.txt >cismqtl140.txt;					mqtl140=read.table('coloc_mqtl_140.txt',header=T,as.is=T);	mqtl7=read.table('coloc_mqtl_7.txt',header=T,as.is=T);						eqtl140=read.table('ciseqtl_maf140.txt',header=T,as.is=T);					write.table(t(col140$summary), 'output140.txt', quote=F,row.names=F,col.names=T);	col140=coloc.abf(mqtl140,eqtl140,p1=0.0001,p2=0.0001,p12=0.00001);	col140=coloc.abf(mqtl140,eqtl140,p1=0.00001,p2=0.00001,p12=0.0000001);
141	ILMN_1758658	rs11235473	ch	11	0.0518454	5.54055e-19	cg19679397	rs11235473_T	-0.281165	1.33827e-25	1	1	plink --noweb --bfile id400_ld --snp rs11235473 --window 250 --freq --out maf141;	grep 'ILMN_1758658' eQTL_results_R_cis_revision_PC14_chr11.txt>cis_eqtl141.txt;		grep 'cg19679397' cis_mQTL_chr11_1mbcenter.txt >cismqtl141.txt;					mqtl141=read.table('coloc_mqtl_141.txt',header=T,as.is=T);	mqtl1=read.table('coloc_mqtl_1.txt',header=T,as.is=T);						eqtl141=read.table('ciseqtl_maf141.txt',header=T,as.is=T);					write.table(t(col141$summary), 'output141.txt', quote=F,row.names=F,col.names=T);	col141=coloc.abf(mqtl141,eqtl141,p1=0.0001,p2=0.0001,p12=0.00001);	col141=coloc.abf(mqtl141,eqtl141,p1=0.00001,p2=0.00001,p12=0.0000001);
142	ILMN_1716265	rs11236077	ch	11	0.0356248	5.90553e-08	cg00211630	rs11236077_G	0.129009	1.00007e-35	0.973	0.935	plink --noweb --bfile id400_ld --snp rs11236077 --window 250 --freq --out maf142;	grep 'ILMN_1716265' eQTL_results_R_cis_revision_PC14_chr11.txt>cis_eqtl142.txt;		grep 'cg00211630' cis_mQTL_chr11_1mbcenter.txt >cismqtl142.txt;					mqtl142=read.table('coloc_mqtl_142.txt',header=T,as.is=T);	mqtl2=read.table('coloc_mqtl_2.txt',header=T,as.is=T);						eqtl142=read.table('ciseqtl_maf142.txt',header=T,as.is=T);					write.table(t(col142$summary), 'output142.txt', quote=F,row.names=F,col.names=T);	col142=coloc.abf(mqtl142,eqtl142,p1=0.0001,p2=0.0001,p12=0.00001);	col142=coloc.abf(mqtl142,eqtl142,p1=0.00001,p2=0.00001,p12=0.0000001);
143	ILMN_3249235	rs11242484	ch	5	0.0443647	6.69206e-14	cg17259761	rs11242484_T	0.0497785	4.19729e-07	0.981	0.91	plink --noweb --bfile id400_ld --snp rs11242484 --window 250 --freq --out maf143;	grep 'ILMN_3249235' eQTL_results_R_cis_revision_PC14_chr5.txt>cis_eqtl143.txt;		grep 'cg17259761' cis_mQTL_chr5_1mbcenter.txt >cismqtl143.txt;					mqtl143=read.table('coloc_mqtl_143.txt',header=T,as.is=T);	mqtl3=read.table('coloc_mqtl_3.txt',header=T,as.is=T);						eqtl143=read.table('ciseqtl_maf143.txt',header=T,as.is=T);					write.table(t(col143$summary), 'output143.txt', quote=F,row.names=F,col.names=T);	col143=coloc.abf(mqtl143,eqtl143,p1=0.0001,p2=0.0001,p12=0.00001);	col143=coloc.abf(mqtl143,eqtl143,p1=0.00001,p2=0.00001,p12=0.0000001);
144	ILMN_1801246	rs11246108	ch	11	-0.0397513	1.13857e-09	cg03955589	rs11246108_G	0.0958281	3.51282e-16	1	1	plink --noweb --bfile id400_ld --snp rs11246108 --window 250 --freq --out maf144;	grep 'ILMN_1801246' eQTL_results_R_cis_revision_PC14_chr11.txt>cis_eqtl144.txt;		grep 'cg03955589' cis_mQTL_chr11_1mbcenter.txt >cismqtl144.txt;					mqtl144=read.table('coloc_mqtl_144.txt',header=T,as.is=T);	mqtl4=read.table('coloc_mqtl_4.txt',header=T,as.is=T);						eqtl144=read.table('ciseqtl_maf144.txt',header=T,as.is=T);					write.table(t(col144$summary), 'output144.txt', quote=F,row.names=F,col.names=T);	col144=coloc.abf(mqtl144,eqtl144,p1=0.0001,p2=0.0001,p12=0.00001);	col144=coloc.abf(mqtl144,eqtl144,p1=0.00001,p2=0.00001,p12=0.0000001);
145	ILMN_1678605	rs11257674	ch	10	0.0566452	8.15613e-10	cg16894855	rs11257674_G	0.0937359	3.40802e-07	1	1	plink --noweb --bfile id400_ld --snp rs11257674 --window 250 --freq --out maf145;	grep 'ILMN_1678605' eQTL_results_R_cis_revision_PC14_chr10.txt>cis_eqtl145.txt;		grep 'cg16894855' cis_mQTL_chr10_1mbcenter.txt >cismqtl145.txt;					mqtl145=read.table('coloc_mqtl_145.txt',header=T,as.is=T);	mqtl5=read.table('coloc_mqtl_5.txt',header=T,as.is=T);						eqtl145=read.table('ciseqtl_maf145.txt',header=T,as.is=T);					write.table(t(col145$summary), 'output145.txt', quote=F,row.names=F,col.names=T);	col145=coloc.abf(mqtl145,eqtl145,p1=0.0001,p2=0.0001,p12=0.00001);	col145=coloc.abf(mqtl145,eqtl145,p1=0.00001,p2=0.00001,p12=0.0000001);
146	ILMN_3265343	rs11263938	ch	1	-0.0619587	2.06604e-13	cg27303106	rs11263938_A	0.184605	4.05001e-20	1	1	plink --noweb --bfile id400_ld --snp rs11263938 --window 250 --freq --out maf146;	grep 'ILMN_3265343' eQTL_results_R_cis_revision_PC14_chr1.txt>cis_eqtl146.txt;		grep 'cg27303106' cis_mQTL_chr1_1mbcenter.txt >cismqtl146.txt;					mqtl146=read.table('coloc_mqtl_146.txt',header=T,as.is=T);	mqtl6=read.table('coloc_mqtl_6.txt',header=T,as.is=T);						eqtl146=read.table('ciseqtl_maf146.txt',header=T,as.is=T);					write.table(t(col146$summary), 'output146.txt', quote=F,row.names=F,col.names=T);	col146=coloc.abf(mqtl146,eqtl146,p1=0.0001,p2=0.0001,p12=0.00001);	col146=coloc.abf(mqtl146,eqtl146,p1=0.00001,p2=0.00001,p12=0.0000001);
147	ILMN_1751500	rs11264304	ch	1	0.0802389	3.75551e-20	cg16269418	rs11264304_A	0.0898124	1.26939e-22	1	1	plink --noweb --bfile id400_ld --snp rs11264304 --window 250 --freq --out maf147;	grep 'ILMN_1751500' eQTL_results_R_cis_revision_PC14_chr1.txt>cis_eqtl147.txt;		grep 'cg16269418' cis_mQTL_chr1_1mbcenter.txt >cismqtl147.txt;					mqtl147=read.table('coloc_mqtl_147.txt',header=T,as.is=T);	mqtl7=read.table('coloc_mqtl_7.txt',header=T,as.is=T);						eqtl147=read.table('ciseqtl_maf147.txt',header=T,as.is=T);					write.table(t(col147$summary), 'output147.txt', quote=F,row.names=F,col.names=T);	col147=coloc.abf(mqtl147,eqtl147,p1=0.0001,p2=0.0001,p12=0.00001);	col147=coloc.abf(mqtl147,eqtl147,p1=0.00001,p2=0.00001,p12=0.0000001);
148	ILMN_1673509	rs1126757	ch	19	0.0582001	4.21428e-15	cg15520962	rs1126757_G	-0.0691014	1.36094e-14	1	1	plink --noweb --bfile id400_ld --snp rs1126757 --window 250 --freq --out maf148;	grep 'ILMN_1673509' eQTL_results_R_cis_revision_PC14_chr19.txt>cis_eqtl148.txt;		grep 'cg15520962' cis_mQTL_chr19_1mbcenter.txt >cismqtl148.txt;					mqtl148=read.table('coloc_mqtl_148.txt',header=T,as.is=T);	mqtl1=read.table('coloc_mqtl_1.txt',header=T,as.is=T);						eqtl148=read.table('ciseqtl_maf148.txt',header=T,as.is=T);					write.table(t(col148$summary), 'output148.txt', quote=F,row.names=F,col.names=T);	col148=coloc.abf(mqtl148,eqtl148,p1=0.0001,p2=0.0001,p12=0.00001);	col148=coloc.abf(mqtl148,eqtl148,p1=0.00001,p2=0.00001,p12=0.0000001);
149	ILMN_1719170	rs1127155	ch	7	0.0839924	7.32777e-34	cg08709333	rs1127155_A	-0.0896864	1.69424e-17	0.962	0.857	plink --noweb --bfile id400_ld --snp rs1127155 --window 250 --freq --out maf149;	grep 'ILMN_1719170' eQTL_results_R_cis_revision_PC14_chr7.txt>cis_eqtl149.txt;		grep 'cg08709333' cis_mQTL_chr7_1mbcenter.txt >cismqtl149.txt;					mqtl149=read.table('coloc_mqtl_149.txt',header=T,as.is=T);	mqtl2=read.table('coloc_mqtl_2.txt',header=T,as.is=T);						eqtl149=read.table('ciseqtl_maf149.txt',header=T,as.is=T);					write.table(t(col149$summary), 'output149.txt', quote=F,row.names=F,col.names=T);	col149=coloc.abf(mqtl149,eqtl149,p1=0.0001,p2=0.0001,p12=0.00001);	col149=coloc.abf(mqtl149,eqtl149,p1=0.00001,p2=0.00001,p12=0.0000001);
150	ILMN_1680430	rs1133977	ch	2	-0.06299	2.42123e-28	cg08885076	rs1133977_T	-0.24833	7.22724e-49	1	1	plink --noweb --bfile id400_ld --snp rs1133977 --window 250 --freq --out maf150;	grep 'ILMN_1680430' eQTL_results_R_cis_revision_PC14_chr2.txt>cis_eqtl150.txt;		grep 'cg08885076' cis_mQTL_chr2_1mbcenter.txt >cismqtl150.txt;					mqtl150=read.table('coloc_mqtl_150.txt',header=T,as.is=T);	mqtl3=read.table('coloc_mqtl_3.txt',header=T,as.is=T);						eqtl150=read.table('ciseqtl_maf150.txt',header=T,as.is=T);					write.table(t(col150$summary), 'output150.txt', quote=F,row.names=F,col.names=T);	col150=coloc.abf(mqtl150,eqtl150,p1=0.0001,p2=0.0001,p12=0.00001);	col150=coloc.abf(mqtl150,eqtl150,p1=0.00001,p2=0.00001,p12=0.0000001);
151	ILMN_2101920	rs1136267	ch	5	0.206671	2.43874e-54	cg20773320	rs1136267_A	0.192608	8.56694e-62	1	1	plink --noweb --bfile id400_ld --snp rs1136267 --window 250 --freq --out maf151;	grep 'ILMN_2101920' eQTL_results_R_cis_revision_PC14_chr5.txt>cis_eqtl151.txt;		grep 'cg20773320' cis_mQTL_chr5_1mbcenter.txt >cismqtl151.txt;					mqtl151=read.table('coloc_mqtl_151.txt',header=T,as.is=T);	mqtl4=read.table('coloc_mqtl_4.txt',header=T,as.is=T);						eqtl151=read.table('ciseqtl_maf151.txt',header=T,as.is=T);					write.table(t(col151$summary), 'output151.txt', quote=F,row.names=F,col.names=T);	col151=coloc.abf(mqtl151,eqtl151,p1=0.0001,p2=0.0001,p12=0.00001);	col151=coloc.abf(mqtl151,eqtl151,p1=0.00001,p2=0.00001,p12=0.0000001);
152	ILMN_1796180	rs1139266	ch	11	0.0381112	1.58079e-11	cg16006220	rs1139266_G	-0.148321	8.01915e-14	1	1	plink --noweb --bfile id400_ld --snp rs1139266 --window 250 --freq --out maf152;	grep 'ILMN_1796180' eQTL_results_R_cis_revision_PC14_chr11.txt>cis_eqtl152.txt;		grep 'cg16006220' cis_mQTL_chr11_1mbcenter.txt >cismqtl152.txt;					mqtl152=read.table('coloc_mqtl_152.txt',header=T,as.is=T);	mqtl5=read.table('coloc_mqtl_5.txt',header=T,as.is=T);						eqtl152=read.table('ciseqtl_maf152.txt',header=T,as.is=T);					write.table(t(col152$summary), 'output152.txt', quote=F,row.names=F,col.names=T);	col152=coloc.abf(mqtl152,eqtl152,p1=0.0001,p2=0.0001,p12=0.00001);	col152=coloc.abf(mqtl152,eqtl152,p1=0.00001,p2=0.00001,p12=0.0000001);
153	ILMN_1712918	rs1143684	ch	6	0.268796	2.77878e-46	cg04307987	rs1143684_G	-0.324249	2.59217e-66	1	1	plink --noweb --bfile id400_ld --snp rs1143684 --window 250 --freq --out maf153;	grep 'ILMN_1712918' eQTL_results_R_cis_revision_PC14_chr6.txt>cis_eqtl153.txt;		grep 'cg04307987' cis_mQTL_chr6_1mbcenter.txt >cismqtl153.txt;					mqtl153=read.table('coloc_mqtl_153.txt',header=T,as.is=T);	mqtl6=read.table('coloc_mqtl_6.txt',header=T,as.is=T);						eqtl153=read.table('ciseqtl_maf153.txt',header=T,as.is=T);					write.table(t(col153$summary), 'output153.txt', quote=F,row.names=F,col.names=T);	col153=coloc.abf(mqtl153,eqtl153,p1=0.0001,p2=0.0001,p12=0.00001);	col153=coloc.abf(mqtl153,eqtl153,p1=0.00001,p2=0.00001,p12=0.0000001);
154	ILMN_1703558	rs11485595	ch	1	-0.139249	2.57512e-25	cg03103611	rs11485595_T	0.0779558	1.31926e-13	1	1	plink --noweb --bfile id400_ld --snp rs11485595 --window 250 --freq --out maf154;	grep 'ILMN_1703558' eQTL_results_R_cis_revision_PC14_chr1.txt>cis_eqtl154.txt;		grep 'cg03103611' cis_mQTL_chr1_1mbcenter.txt >cismqtl154.txt;					mqtl154=read.table('coloc_mqtl_154.txt',header=T,as.is=T);	mqtl7=read.table('coloc_mqtl_7.txt',header=T,as.is=T);						eqtl154=read.table('ciseqtl_maf154.txt',header=T,as.is=T);					write.table(t(col154$summary), 'output154.txt', quote=F,row.names=F,col.names=T);	col154=coloc.abf(mqtl154,eqtl154,p1=0.0001,p2=0.0001,p12=0.00001);	col154=coloc.abf(mqtl154,eqtl154,p1=0.00001,p2=0.00001,p12=0.0000001);
155	ILMN_2044453	rs11539542	ch	12	-0.0989731	9.85317e-14	cg26346621	rs11539542_A	0.0893833	4.45183e-08	1	1	plink --noweb --bfile id400_ld --snp rs11539542 --window 250 --freq --out maf155;	grep 'ILMN_2044453' eQTL_results_R_cis_revision_PC14_chr12.txt>cis_eqtl155.txt;		grep 'cg26346621' cis_mQTL_chr12_1mbcenter.txt >cismqtl155.txt;					mqtl155=read.table('coloc_mqtl_155.txt',header=T,as.is=T);	mqtl1=read.table('coloc_mqtl_1.txt',header=T,as.is=T);						eqtl155=read.table('ciseqtl_maf155.txt',header=T,as.is=T);					write.table(t(col155$summary), 'output155.txt', quote=F,row.names=F,col.names=T);	col155=coloc.abf(mqtl155,eqtl155,p1=0.0001,p2=0.0001,p12=0.00001);	col155=coloc.abf(mqtl155,eqtl155,p1=0.00001,p2=0.00001,p12=0.0000001);
156	ILMN_3234993	rs11543239	ch	20	0.0527763	1.9805e-15	cg06519111	rs11543239_A	-0.0588528	1.80979e-08	1	1	plink --noweb --bfile id400_ld --snp rs11543239 --window 250 --freq --out maf156;	grep 'ILMN_3234993' eQTL_results_R_cis_revision_PC14_chr20.txt>cis_eqtl156.txt;		grep 'cg06519111' cis_mQTL_chr20_1mbcenter.txt >cismqtl156.txt;					mqtl156=read.table('coloc_mqtl_156.txt',header=T,as.is=T);	mqtl2=read.table('coloc_mqtl_2.txt',header=T,as.is=T);						eqtl156=read.table('ciseqtl_maf156.txt',header=T,as.is=T);					write.table(t(col156$summary), 'output156.txt', quote=F,row.names=F,col.names=T);	col156=coloc.abf(mqtl156,eqtl156,p1=0.0001,p2=0.0001,p12=0.00001);	col156=coloc.abf(mqtl156,eqtl156,p1=0.00001,p2=0.00001,p12=0.0000001);
157	ILMN_3230337	rs11543936	ch	7	0.0537351	5.7842e-14	cg01595830	rs11543936_G	0.0455763	4.9175e-07	1	1	plink --noweb --bfile id400_ld --snp rs11543936 --window 250 --freq --out maf157;	grep 'ILMN_3230337' eQTL_results_R_cis_revision_PC14_chr7.txt>cis_eqtl157.txt;		grep 'cg01595830' cis_mQTL_chr7_1mbcenter.txt >cismqtl157.txt;					mqtl157=read.table('coloc_mqtl_157.txt',header=T,as.is=T);	mqtl3=read.table('coloc_mqtl_3.txt',header=T,as.is=T);						eqtl157=read.table('ciseqtl_maf157.txt',header=T,as.is=T);					write.table(t(col157$summary), 'output157.txt', quote=F,row.names=F,col.names=T);	col157=coloc.abf(mqtl157,eqtl157,p1=0.0001,p2=0.0001,p12=0.00001);	col157=coloc.abf(mqtl157,eqtl157,p1=0.00001,p2=0.00001,p12=0.0000001);
158	ILMN_2193325	rs11552172	ch	1	-0.0756369	1.39828e-13	cg11649182	rs11552172_G	0.0361872	1.77885e-07	1	1	plink --noweb --bfile id400_ld --snp rs11552172 --window 250 --freq --out maf158;	grep 'ILMN_2193325' eQTL_results_R_cis_revision_PC14_chr1.txt>cis_eqtl158.txt;		grep 'cg11649182' cis_mQTL_chr1_1mbcenter.txt >cismqtl158.txt;					mqtl158=read.table('coloc_mqtl_158.txt',header=T,as.is=T);	mqtl4=read.table('coloc_mqtl_4.txt',header=T,as.is=T);						eqtl158=read.table('ciseqtl_maf158.txt',header=T,as.is=T);					write.table(t(col158$summary), 'output158.txt', quote=F,row.names=F,col.names=T);	col158=coloc.abf(mqtl158,eqtl158,p1=0.0001,p2=0.0001,p12=0.00001);	col158=coloc.abf(mqtl158,eqtl158,p1=0.00001,p2=0.00001,p12=0.0000001);
159	ILMN_1795826	rs11552319	ch	16	-0.107789	1.98964e-24	cg26783727	rs11552319_A	-0.0552445	4.74821e-06	1	1	plink --noweb --bfile id400_ld --snp rs11552319 --window 250 --freq --out maf159;	grep 'ILMN_1795826' eQTL_results_R_cis_revision_PC14_chr16.txt>cis_eqtl159.txt;		grep 'cg26783727' cis_mQTL_chr16_1mbcenter.txt >cismqtl159.txt;					mqtl159=read.table('coloc_mqtl_159.txt',header=T,as.is=T);	mqtl5=read.table('coloc_mqtl_5.txt',header=T,as.is=T);						eqtl159=read.table('ciseqtl_maf159.txt',header=T,as.is=T);					write.table(t(col159$summary), 'output159.txt', quote=F,row.names=F,col.names=T);	col159=coloc.abf(mqtl159,eqtl159,p1=0.0001,p2=0.0001,p12=0.00001);	col159=coloc.abf(mqtl159,eqtl159,p1=0.00001,p2=0.00001,p12=0.0000001);
160	ILMN_2129388	rs11598450	ch	10	-0.140421	4.35536e-65	cg07356745	rs11598450_G	0.845677	2.30436e-82	1	1	plink --noweb --bfile id400_ld --snp rs11598450 --window 250 --freq --out maf160;	grep 'ILMN_2129388' eQTL_results_R_cis_revision_PC14_chr10.txt>cis_eqtl160.txt;		grep 'cg07356745' cis_mQTL_chr10_1mbcenter.txt >cismqtl160.txt;					mqtl160=read.table('coloc_mqtl_160.txt',header=T,as.is=T);	mqtl6=read.table('coloc_mqtl_6.txt',header=T,as.is=T);						eqtl160=read.table('ciseqtl_maf160.txt',header=T,as.is=T);					write.table(t(col160$summary), 'output160.txt', quote=F,row.names=F,col.names=T);	col160=coloc.abf(mqtl160,eqtl160,p1=0.0001,p2=0.0001,p12=0.00001);	col160=coloc.abf(mqtl160,eqtl160,p1=0.00001,p2=0.00001,p12=0.0000001);
161	ILMN_1813950	rs11606393	ch	11	0.1703	1.01534e-14	cg27354893	rs11606393_A	-0.155121	2.4622e-07	1	1	plink --noweb --bfile id400_ld --snp rs11606393 --window 250 --freq --out maf161;	grep 'ILMN_1813950' eQTL_results_R_cis_revision_PC14_chr11.txt>cis_eqtl161.txt;		grep 'cg27354893' cis_mQTL_chr11_1mbcenter.txt >cismqtl161.txt;					mqtl161=read.table('coloc_mqtl_161.txt',header=T,as.is=T);	mqtl7=read.table('coloc_mqtl_7.txt',header=T,as.is=T);						eqtl161=read.table('ciseqtl_maf161.txt',header=T,as.is=T);					write.table(t(col161$summary), 'output161.txt', quote=F,row.names=F,col.names=T);	col161=coloc.abf(mqtl161,eqtl161,p1=0.0001,p2=0.0001,p12=0.00001);	col161=coloc.abf(mqtl161,eqtl161,p1=0.00001,p2=0.00001,p12=0.0000001);
162	ILMN_1704290	rs11629330	ch	14	-0.0390968	8.63289e-12	cg24171453	rs11629330_A	0.0510975	2.98037e-09	1	1	plink --noweb --bfile id400_ld --snp rs11629330 --window 250 --freq --out maf162;	grep 'ILMN_1704290' eQTL_results_R_cis_revision_PC14_chr14.txt>cis_eqtl162.txt;		grep 'cg24171453' cis_mQTL_chr14_1mbcenter.txt >cismqtl162.txt;					mqtl162=read.table('coloc_mqtl_162.txt',header=T,as.is=T);	mqtl1=read.table('coloc_mqtl_1.txt',header=T,as.is=T);						eqtl162=read.table('ciseqtl_maf162.txt',header=T,as.is=T);					write.table(t(col162$summary), 'output162.txt', quote=F,row.names=F,col.names=T);	col162=coloc.abf(mqtl162,eqtl162,p1=0.0001,p2=0.0001,p12=0.00001);	col162=coloc.abf(mqtl162,eqtl162,p1=0.00001,p2=0.00001,p12=0.0000001);
163	ILMN_3250273	rs11630579	ch	15	0.0474992	8.634e-14	cg05111988	rs11630579_A	-0.109519	3.04722e-35	1	1	plink --noweb --bfile id400_ld --snp rs11630579 --window 250 --freq --out maf163;	grep 'ILMN_3250273' eQTL_results_R_cis_revision_PC14_chr15.txt>cis_eqtl163.txt;		grep 'cg05111988' cis_mQTL_chr15_1mbcenter.txt >cismqtl163.txt;					mqtl163=read.table('coloc_mqtl_163.txt',header=T,as.is=T);	mqtl2=read.table('coloc_mqtl_2.txt',header=T,as.is=T);						eqtl163=read.table('ciseqtl_maf163.txt',header=T,as.is=T);					write.table(t(col163$summary), 'output163.txt', quote=F,row.names=F,col.names=T);	col163=coloc.abf(mqtl163,eqtl163,p1=0.0001,p2=0.0001,p12=0.00001);	col163=coloc.abf(mqtl163,eqtl163,p1=0.00001,p2=0.00001,p12=0.0000001);
164	ILMN_3245625	rs11636035	ch	15	-0.0569078	9.1847e-24	cg08857201	rs11636035_G	0.0683597	5.48292e-11	1	1	plink --noweb --bfile id400_ld --snp rs11636035 --window 250 --freq --out maf164;	grep 'ILMN_3245625' eQTL_results_R_cis_revision_PC14_chr15.txt>cis_eqtl164.txt;		grep 'cg08857201' cis_mQTL_chr15_1mbcenter.txt >cismqtl164.txt;					mqtl164=read.table('coloc_mqtl_164.txt',header=T,as.is=T);	mqtl3=read.table('coloc_mqtl_3.txt',header=T,as.is=T);						eqtl164=read.table('ciseqtl_maf164.txt',header=T,as.is=T);					write.table(t(col164$summary), 'output164.txt', quote=F,row.names=F,col.names=T);	col164=coloc.abf(mqtl164,eqtl164,p1=0.0001,p2=0.0001,p12=0.00001);	col164=coloc.abf(mqtl164,eqtl164,p1=0.00001,p2=0.00001,p12=0.0000001);
165	ILMN_1712075	rs11636944	ch	15	-0.208348	9.68984e-54	cg09365240	rs11636944_C	-0.0868519	1.08734e-34	1	1	plink --noweb --bfile id400_ld --snp rs11636944 --window 250 --freq --out maf165;	grep 'ILMN_1712075' eQTL_results_R_cis_revision_PC14_chr15.txt>cis_eqtl165.txt;		grep 'cg09365240' cis_mQTL_chr15_1mbcenter.txt >cismqtl165.txt;					mqtl165=read.table('coloc_mqtl_165.txt',header=T,as.is=T);	mqtl4=read.table('coloc_mqtl_4.txt',header=T,as.is=T);						eqtl165=read.table('ciseqtl_maf165.txt',header=T,as.is=T);					write.table(t(col165$summary), 'output165.txt', quote=F,row.names=F,col.names=T);	col165=coloc.abf(mqtl165,eqtl165,p1=0.0001,p2=0.0001,p12=0.00001);	col165=coloc.abf(mqtl165,eqtl165,p1=0.00001,p2=0.00001,p12=0.0000001);
166	ILMN_1696420	rs11644386	ch	16	0.0918055	8.07418e-50	cg10341242	rs11644386_G	-0.0429884	1.05837e-07	1	1	plink --noweb --bfile id400_ld --snp rs11644386 --window 250 --freq --out maf166;	grep 'ILMN_1696420' eQTL_results_R_cis_revision_PC14_chr16.txt>cis_eqtl166.txt;		grep 'cg10341242' cis_mQTL_chr16_1mbcenter.txt >cismqtl166.txt;					mqtl166=read.table('coloc_mqtl_166.txt',header=T,as.is=T);	mqtl5=read.table('coloc_mqtl_5.txt',header=T,as.is=T);						eqtl166=read.table('ciseqtl_maf166.txt',header=T,as.is=T);					write.table(t(col166$summary), 'output166.txt', quote=F,row.names=F,col.names=T);	col166=coloc.abf(mqtl166,eqtl166,p1=0.0001,p2=0.0001,p12=0.00001);	col166=coloc.abf(mqtl166,eqtl166,p1=0.00001,p2=0.00001,p12=0.0000001);
167	ILMN_1771139	rs11649260	ch	16	0.0426947	1.76673e-07	cg04255044	rs11649260_A	-0.089526	5.42327e-08	1	1	plink --noweb --bfile id400_ld --snp rs11649260 --window 250 --freq --out maf167;	grep 'ILMN_1771139' eQTL_results_R_cis_revision_PC14_chr16.txt>cis_eqtl167.txt;		grep 'cg04255044' cis_mQTL_chr16_1mbcenter.txt >cismqtl167.txt;					mqtl167=read.table('coloc_mqtl_167.txt',header=T,as.is=T);	mqtl6=read.table('coloc_mqtl_6.txt',header=T,as.is=T);						eqtl167=read.table('ciseqtl_maf167.txt',header=T,as.is=T);					write.table(t(col167$summary), 'output167.txt', quote=F,row.names=F,col.names=T);	col167=coloc.abf(mqtl167,eqtl167,p1=0.0001,p2=0.0001,p12=0.00001);	col167=coloc.abf(mqtl167,eqtl167,p1=0.00001,p2=0.00001,p12=0.0000001);
168	ILMN_1772296	rs11655903	ch	17	-0.0742316	1.3249e-25	cg06382303	rs11655903_G	-0.117972	1.61814e-08	0.998	0.997	plink --noweb --bfile id400_ld --snp rs11655903 --window 250 --freq --out maf168;	grep 'ILMN_1772296' eQTL_results_R_cis_revision_PC14_chr17.txt>cis_eqtl168.txt;		grep 'cg06382303' cis_mQTL_chr17_1mbcenter.txt >cismqtl168.txt;					mqtl168=read.table('coloc_mqtl_168.txt',header=T,as.is=T);	mqtl7=read.table('coloc_mqtl_7.txt',header=T,as.is=T);						eqtl168=read.table('ciseqtl_maf168.txt',header=T,as.is=T);					write.table(t(col168$summary), 'output168.txt', quote=F,row.names=F,col.names=T);	col168=coloc.abf(mqtl168,eqtl168,p1=0.0001,p2=0.0001,p12=0.00001);	col168=coloc.abf(mqtl168,eqtl168,p1=0.00001,p2=0.00001,p12=0.0000001);
169	ILMN_1749447	rs11666543	ch	19	0.0936495	1.5046e-22	cg08363114	rs11666543_A	0.229222	1.0784e-39	1	1	plink --noweb --bfile id400_ld --snp rs11666543 --window 250 --freq --out maf169;	grep 'ILMN_1749447' eQTL_results_R_cis_revision_PC14_chr19.txt>cis_eqtl169.txt;		grep 'cg08363114' cis_mQTL_chr19_1mbcenter.txt >cismqtl169.txt;					mqtl169=read.table('coloc_mqtl_169.txt',header=T,as.is=T);	mqtl1=read.table('coloc_mqtl_1.txt',header=T,as.is=T);						eqtl169=read.table('ciseqtl_maf169.txt',header=T,as.is=T);					write.table(t(col169$summary), 'output169.txt', quote=F,row.names=F,col.names=T);	col169=coloc.abf(mqtl169,eqtl169,p1=0.0001,p2=0.0001,p12=0.00001);	col169=coloc.abf(mqtl169,eqtl169,p1=0.00001,p2=0.00001,p12=0.0000001);
170	ILMN_2337336	rs11667640	ch	19	0.13128	4.90734e-35	cg24795932	rs11667640_A	-0.103538	2.91021e-10	1	1	plink --noweb --bfile id400_ld --snp rs11667640 --window 250 --freq --out maf170;	grep 'ILMN_2337336' eQTL_results_R_cis_revision_PC14_chr19.txt>cis_eqtl170.txt;		grep 'cg24795932' cis_mQTL_chr19_1mbcenter.txt >cismqtl170.txt;					mqtl170=read.table('coloc_mqtl_170.txt',header=T,as.is=T);	mqtl2=read.table('coloc_mqtl_2.txt',header=T,as.is=T);						eqtl170=read.table('ciseqtl_maf170.txt',header=T,as.is=T);					write.table(t(col170$summary), 'output170.txt', quote=F,row.names=F,col.names=T);	col170=coloc.abf(mqtl170,eqtl170,p1=0.0001,p2=0.0001,p12=0.00001);	col170=coloc.abf(mqtl170,eqtl170,p1=0.00001,p2=0.00001,p12=0.0000001);
171	ILMN_1770356	rs11672829	ch	19	-0.0502924	3.54225e-20	cg03159252	rs11672829_A	0.30687	2.00799e-13	1	1	plink --noweb --bfile id400_ld --snp rs11672829 --window 250 --freq --out maf171;	grep 'ILMN_1770356' eQTL_results_R_cis_revision_PC14_chr19.txt>cis_eqtl171.txt;		grep 'cg03159252' cis_mQTL_chr19_1mbcenter.txt >cismqtl171.txt;					mqtl171=read.table('coloc_mqtl_171.txt',header=T,as.is=T);	mqtl3=read.table('coloc_mqtl_3.txt',header=T,as.is=T);						eqtl171=read.table('ciseqtl_maf171.txt',header=T,as.is=T);					write.table(t(col171$summary), 'output171.txt', quote=F,row.names=F,col.names=T);	col171=coloc.abf(mqtl171,eqtl171,p1=0.0001,p2=0.0001,p12=0.00001);	col171=coloc.abf(mqtl171,eqtl171,p1=0.00001,p2=0.00001,p12=0.0000001);
172	ILMN_1802089	rs11672928	ch	19	-0.0587004	1.18292e-10	cg14702927	rs11672928_C	-0.121984	3.96526e-11	0.98	0.961	plink --noweb --bfile id400_ld --snp rs11672928 --window 250 --freq --out maf172;	grep 'ILMN_1802089' eQTL_results_R_cis_revision_PC14_chr19.txt>cis_eqtl172.txt;		grep 'cg14702927' cis_mQTL_chr19_1mbcenter.txt >cismqtl172.txt;					mqtl172=read.table('coloc_mqtl_172.txt',header=T,as.is=T);	mqtl4=read.table('coloc_mqtl_4.txt',header=T,as.is=T);						eqtl172=read.table('ciseqtl_maf172.txt',header=T,as.is=T);					write.table(t(col172$summary), 'output172.txt', quote=F,row.names=F,col.names=T);	col172=coloc.abf(mqtl172,eqtl172,p1=0.0001,p2=0.0001,p12=0.00001);	col172=coloc.abf(mqtl172,eqtl172,p1=0.00001,p2=0.00001,p12=0.0000001);
173	ILMN_1736048	rs11673604	ch	19	0.0420591	1.71881e-14	cg22161383	rs11673604_C	-0.0317576	1.3287e-06	1	1	plink --noweb --bfile id400_ld --snp rs11673604 --window 250 --freq --out maf173;	grep 'ILMN_1736048' eQTL_results_R_cis_revision_PC14_chr19.txt>cis_eqtl173.txt;		grep 'cg22161383' cis_mQTL_chr19_1mbcenter.txt >cismqtl173.txt;					mqtl173=read.table('coloc_mqtl_173.txt',header=T,as.is=T);	mqtl5=read.table('coloc_mqtl_5.txt',header=T,as.is=T);						eqtl173=read.table('ciseqtl_maf173.txt',header=T,as.is=T);					write.table(t(col173$summary), 'output173.txt', quote=F,row.names=F,col.names=T);	col173=coloc.abf(mqtl173,eqtl173,p1=0.0001,p2=0.0001,p12=0.00001);	col173=coloc.abf(mqtl173,eqtl173,p1=0.00001,p2=0.00001,p12=0.0000001);
174	ILMN_1684726	rs11674634	ch	2	-0.0422327	1.92479e-13	cg09318169	rs11674634_G	-0.152201	2.5956e-28	1	1	plink --noweb --bfile id400_ld --snp rs11674634 --window 250 --freq --out maf174;	grep 'ILMN_1684726' eQTL_results_R_cis_revision_PC14_chr2.txt>cis_eqtl174.txt;		grep 'cg09318169' cis_mQTL_chr2_1mbcenter.txt >cismqtl174.txt;					mqtl174=read.table('coloc_mqtl_174.txt',header=T,as.is=T);	mqtl6=read.table('coloc_mqtl_6.txt',header=T,as.is=T);						eqtl174=read.table('ciseqtl_maf174.txt',header=T,as.is=T);					write.table(t(col174$summary), 'output174.txt', quote=F,row.names=F,col.names=T);	col174=coloc.abf(mqtl174,eqtl174,p1=0.0001,p2=0.0001,p12=0.00001);	col174=coloc.abf(mqtl174,eqtl174,p1=0.00001,p2=0.00001,p12=0.0000001);
175	ILMN_1676737	rs11681497	ch	2	0.147463	1.01957e-39	cg03294028	rs11681497_G	-0.168021	1.38865e-32	1	1	plink --noweb --bfile id400_ld --snp rs11681497 --window 250 --freq --out maf175;	grep 'ILMN_1676737' eQTL_results_R_cis_revision_PC14_chr2.txt>cis_eqtl175.txt;		grep 'cg03294028' cis_mQTL_chr2_1mbcenter.txt >cismqtl175.txt;					mqtl175=read.table('coloc_mqtl_175.txt',header=T,as.is=T);	mqtl7=read.table('coloc_mqtl_7.txt',header=T,as.is=T);						eqtl175=read.table('ciseqtl_maf175.txt',header=T,as.is=T);					write.table(t(col175$summary), 'output175.txt', quote=F,row.names=F,col.names=T);	col175=coloc.abf(mqtl175,eqtl175,p1=0.0001,p2=0.0001,p12=0.00001);	col175=coloc.abf(mqtl175,eqtl175,p1=0.00001,p2=0.00001,p12=0.0000001);
176	ILMN_1674967	rs11685765	ch	2	-0.0511371	1.80425e-17	cg08885076	rs11685765_A	-0.248281	6.49896e-48	1	1	plink --noweb --bfile id400_ld --snp rs11685765 --window 250 --freq --out maf176;	grep 'ILMN_1674967' eQTL_results_R_cis_revision_PC14_chr2.txt>cis_eqtl176.txt;		grep 'cg08885076' cis_mQTL_chr2_1mbcenter.txt >cismqtl176.txt;					mqtl176=read.table('coloc_mqtl_176.txt',header=T,as.is=T);	mqtl1=read.table('coloc_mqtl_1.txt',header=T,as.is=T);						eqtl176=read.table('ciseqtl_maf176.txt',header=T,as.is=T);					write.table(t(col176$summary), 'output176.txt', quote=F,row.names=F,col.names=T);	col176=coloc.abf(mqtl176,eqtl176,p1=0.0001,p2=0.0001,p12=0.00001);	col176=coloc.abf(mqtl176,eqtl176,p1=0.00001,p2=0.00001,p12=0.0000001);
177	ILMN_1788887	rs1168666	ch	12	-0.0926675	5.20146e-15	cg14541870	rs1168666_C	0.164109	1.25052e-27	1	1	plink --noweb --bfile id400_ld --snp rs1168666 --window 250 --freq --out maf177;	grep 'ILMN_1788887' eQTL_results_R_cis_revision_PC14_chr12.txt>cis_eqtl177.txt;		grep 'cg14541870' cis_mQTL_chr12_1mbcenter.txt >cismqtl177.txt;					mqtl177=read.table('coloc_mqtl_177.txt',header=T,as.is=T);	mqtl2=read.table('coloc_mqtl_2.txt',header=T,as.is=T);						eqtl177=read.table('ciseqtl_maf177.txt',header=T,as.is=T);					write.table(t(col177$summary), 'output177.txt', quote=F,row.names=F,col.names=T);	col177=coloc.abf(mqtl177,eqtl177,p1=0.0001,p2=0.0001,p12=0.00001);	col177=coloc.abf(mqtl177,eqtl177,p1=0.00001,p2=0.00001,p12=0.0000001);
178	ILMN_1766154	rs11689265	ch	2	-0.0561827	4.87899e-25	cg26064155	rs11689265_A	-0.261153	1.99169e-67	1	1	plink --noweb --bfile id400_ld --snp rs11689265 --window 250 --freq --out maf178;	grep 'ILMN_1766154' eQTL_results_R_cis_revision_PC14_chr2.txt>cis_eqtl178.txt;		grep 'cg26064155' cis_mQTL_chr2_1mbcenter.txt >cismqtl178.txt;					mqtl178=read.table('coloc_mqtl_178.txt',header=T,as.is=T);	mqtl3=read.table('coloc_mqtl_3.txt',header=T,as.is=T);						eqtl178=read.table('ciseqtl_maf178.txt',header=T,as.is=T);					write.table(t(col178$summary), 'output178.txt', quote=F,row.names=F,col.names=T);	col178=coloc.abf(mqtl178,eqtl178,p1=0.0001,p2=0.0001,p12=0.00001);	col178=coloc.abf(mqtl178,eqtl178,p1=0.00001,p2=0.00001,p12=0.0000001);
179	ILMN_1733176	rs11691107	ch	2	-0.148539	1.74426e-10	cg01287730	rs11691107_T	-0.118669	7.5499e-09	1	1	plink --noweb --bfile id400_ld --snp rs11691107 --window 250 --freq --out maf179;	grep 'ILMN_1733176' eQTL_results_R_cis_revision_PC14_chr2.txt>cis_eqtl179.txt;		grep 'cg01287730' cis_mQTL_chr2_1mbcenter.txt >cismqtl179.txt;					mqtl179=read.table('coloc_mqtl_179.txt',header=T,as.is=T);	mqtl4=read.table('coloc_mqtl_4.txt',header=T,as.is=T);						eqtl179=read.table('ciseqtl_maf179.txt',header=T,as.is=T);					write.table(t(col179$summary), 'output179.txt', quote=F,row.names=F,col.names=T);	col179=coloc.abf(mqtl179,eqtl179,p1=0.0001,p2=0.0001,p12=0.00001);	col179=coloc.abf(mqtl179,eqtl179,p1=0.00001,p2=0.00001,p12=0.0000001);
180	ILMN_1761828	rs11700	ch	16	-0.0485152	1.09393e-11	cg26774927	rs11700_G	0.049883	5.97073e-06	1	1	plink --noweb --bfile id400_ld --snp rs11700 --window 250 --freq --out maf180;	grep 'ILMN_1761828' eQTL_results_R_cis_revision_PC14_chr16.txt>cis_eqtl180.txt;		grep 'cg26774927' cis_mQTL_chr16_1mbcenter.txt >cismqtl180.txt;					mqtl180=read.table('coloc_mqtl_180.txt',header=T,as.is=T);	mqtl5=read.table('coloc_mqtl_5.txt',header=T,as.is=T);						eqtl180=read.table('ciseqtl_maf180.txt',header=T,as.is=T);					write.table(t(col180$summary), 'output180.txt', quote=F,row.names=F,col.names=T);	col180=coloc.abf(mqtl180,eqtl180,p1=0.0001,p2=0.0001,p12=0.00001);	col180=coloc.abf(mqtl180,eqtl180,p1=0.00001,p2=0.00001,p12=0.0000001);
181	ILMN_1774949	rs11701388	ch	21	-0.141715	1.61856e-80	cg11399508	rs11701388_G	-0.0600468	4.42465e-12	0.98	0.955	plink --noweb --bfile id400_ld --snp rs11701388 --window 250 --freq --out maf181;	grep 'ILMN_1774949' eQTL_results_R_cis_revision_PC14_chr21.txt>cis_eqtl181.txt;		grep 'cg11399508' cis_mQTL_chr21_1mbcenter.txt >cismqtl181.txt;					mqtl181=read.table('coloc_mqtl_181.txt',header=T,as.is=T);	mqtl6=read.table('coloc_mqtl_6.txt',header=T,as.is=T);						eqtl181=read.table('ciseqtl_maf181.txt',header=T,as.is=T);					write.table(t(col181$summary), 'output181.txt', quote=F,row.names=F,col.names=T);	col181=coloc.abf(mqtl181,eqtl181,p1=0.0001,p2=0.0001,p12=0.00001);	col181=coloc.abf(mqtl181,eqtl181,p1=0.00001,p2=0.00001,p12=0.0000001);
182	ILMN_1683494	rs11721759	ch	4	0.0644583	6.87439e-06	cg11844042	rs11721759_A	-0.105143	6.08212e-07	1	1	plink --noweb --bfile id400_ld --snp rs11721759 --window 250 --freq --out maf182;	grep 'ILMN_1683494' eQTL_results_R_cis_revision_PC14_chr4.txt>cis_eqtl182.txt;		grep 'cg11844042' cis_mQTL_chr4_1mbcenter.txt >cismqtl182.txt;					mqtl182=read.table('coloc_mqtl_182.txt',header=T,as.is=T);	mqtl7=read.table('coloc_mqtl_7.txt',header=T,as.is=T);						eqtl182=read.table('ciseqtl_maf182.txt',header=T,as.is=T);					write.table(t(col182$summary), 'output182.txt', quote=F,row.names=F,col.names=T);	col182=coloc.abf(mqtl182,eqtl182,p1=0.0001,p2=0.0001,p12=0.00001);	col182=coloc.abf(mqtl182,eqtl182,p1=0.00001,p2=0.00001,p12=0.0000001);
183	ILMN_1813544	rs11744623	ch	5	0.0276625	8.74819e-07	cg08590939	rs11744623_G	-0.126343	4.9034e-07	1	1	plink --noweb --bfile id400_ld --snp rs11744623 --window 250 --freq --out maf183;	grep 'ILMN_1813544' eQTL_results_R_cis_revision_PC14_chr5.txt>cis_eqtl183.txt;		grep 'cg08590939' cis_mQTL_chr5_1mbcenter.txt >cismqtl183.txt;					mqtl183=read.table('coloc_mqtl_183.txt',header=T,as.is=T);	mqtl1=read.table('coloc_mqtl_1.txt',header=T,as.is=T);						eqtl183=read.table('ciseqtl_maf183.txt',header=T,as.is=T);					write.table(t(col183$summary), 'output183.txt', quote=F,row.names=F,col.names=T);	col183=coloc.abf(mqtl183,eqtl183,p1=0.0001,p2=0.0001,p12=0.00001);	col183=coloc.abf(mqtl183,eqtl183,p1=0.00001,p2=0.00001,p12=0.0000001);
184	ILMN_2214955	rs11745733	ch	5	-0.0567869	1.16841e-06	cg23916896	rs11745733_A	0.152739	1.27041e-06	1	1	plink --noweb --bfile id400_ld --snp rs11745733 --window 250 --freq --out maf184;	grep 'ILMN_2214955' eQTL_results_R_cis_revision_PC14_chr5.txt>cis_eqtl184.txt;		grep 'cg23916896' cis_mQTL_chr5_1mbcenter.txt >cismqtl184.txt;					mqtl184=read.table('coloc_mqtl_184.txt',header=T,as.is=T);	mqtl2=read.table('coloc_mqtl_2.txt',header=T,as.is=T);						eqtl184=read.table('ciseqtl_maf184.txt',header=T,as.is=T);					write.table(t(col184$summary), 'output184.txt', quote=F,row.names=F,col.names=T);	col184=coloc.abf(mqtl184,eqtl184,p1=0.0001,p2=0.0001,p12=0.00001);	col184=coloc.abf(mqtl184,eqtl184,p1=0.00001,p2=0.00001,p12=0.0000001);
185	ILMN_1756849	rs11753131	ch	6	-0.116464	9.05076e-15	cg16070018	rs11753131_A	0.158906	1.42991e-19	1	1	plink --noweb --bfile id400_ld --snp rs11753131 --window 250 --freq --out maf185;	grep 'ILMN_1756849' eQTL_results_R_cis_revision_PC14_chr6.txt>cis_eqtl185.txt;		grep 'cg16070018' cis_mQTL_chr6_1mbcenter.txt >cismqtl185.txt;					mqtl185=read.table('coloc_mqtl_185.txt',header=T,as.is=T);	mqtl3=read.table('coloc_mqtl_3.txt',header=T,as.is=T);						eqtl185=read.table('ciseqtl_maf185.txt',header=T,as.is=T);					write.table(t(col185$summary), 'output185.txt', quote=F,row.names=F,col.names=T);	col185=coloc.abf(mqtl185,eqtl185,p1=0.0001,p2=0.0001,p12=0.00001);	col185=coloc.abf(mqtl185,eqtl185,p1=0.00001,p2=0.00001,p12=0.0000001);
186	ILMN_1796179	rs11754384	ch	6	-0.24137	9.62825e-27	cg00643086	rs11754384_G	-0.0668443	6.31047e-06	1	1	plink --noweb --bfile id400_ld --snp rs11754384 --window 250 --freq --out maf186;	grep 'ILMN_1796179' eQTL_results_R_cis_revision_PC14_chr6.txt>cis_eqtl186.txt;		grep 'cg00643086' cis_mQTL_chr6_1mbcenter.txt >cismqtl186.txt;					mqtl186=read.table('coloc_mqtl_186.txt',header=T,as.is=T);	mqtl4=read.table('coloc_mqtl_4.txt',header=T,as.is=T);						eqtl186=read.table('ciseqtl_maf186.txt',header=T,as.is=T);					write.table(t(col186$summary), 'output186.txt', quote=F,row.names=F,col.names=T);	col186=coloc.abf(mqtl186,eqtl186,p1=0.0001,p2=0.0001,p12=0.00001);	col186=coloc.abf(mqtl186,eqtl186,p1=0.00001,p2=0.00001,p12=0.0000001);
187	ILMN_1676891	rs11755241	ch	6	-0.0328931	8.31559e-08	cg06380725	rs11755241_T	-0.16397	8.92792e-06	1	1	plink --noweb --bfile id400_ld --snp rs11755241 --window 250 --freq --out maf187;	grep 'ILMN_1676891' eQTL_results_R_cis_revision_PC14_chr6.txt>cis_eqtl187.txt;		grep 'cg06380725' cis_mQTL_chr6_1mbcenter.txt >cismqtl187.txt;					mqtl187=read.table('coloc_mqtl_187.txt',header=T,as.is=T);	mqtl5=read.table('coloc_mqtl_5.txt',header=T,as.is=T);						eqtl187=read.table('ciseqtl_maf187.txt',header=T,as.is=T);					write.table(t(col187$summary), 'output187.txt', quote=F,row.names=F,col.names=T);	col187=coloc.abf(mqtl187,eqtl187,p1=0.0001,p2=0.0001,p12=0.00001);	col187=coloc.abf(mqtl187,eqtl187,p1=0.00001,p2=0.00001,p12=0.0000001);
188	ILMN_1671583	rs11760895	ch	7	-0.0384561	2.11558e-11	cg21200382	rs11760895_A	0.698415	3.09677e-19	1	1	plink --noweb --bfile id400_ld --snp rs11760895 --window 250 --freq --out maf188;	grep 'ILMN_1671583' eQTL_results_R_cis_revision_PC14_chr7.txt>cis_eqtl188.txt;		grep 'cg21200382' cis_mQTL_chr7_1mbcenter.txt >cismqtl188.txt;					mqtl188=read.table('coloc_mqtl_188.txt',header=T,as.is=T);	mqtl6=read.table('coloc_mqtl_6.txt',header=T,as.is=T);						eqtl188=read.table('ciseqtl_maf188.txt',header=T,as.is=T);					write.table(t(col188$summary), 'output188.txt', quote=F,row.names=F,col.names=T);	col188=coloc.abf(mqtl188,eqtl188,p1=0.0001,p2=0.0001,p12=0.00001);	col188=coloc.abf(mqtl188,eqtl188,p1=0.00001,p2=0.00001,p12=0.0000001);
189	ILMN_1723984	rs11761253	ch	7	0.208033	8.3008e-57	cg18515655	rs11761253_T	-0.212051	1.23595e-23	0.984	0.954	plink --noweb --bfile id400_ld --snp rs11761253 --window 250 --freq --out maf189;	grep 'ILMN_1723984' eQTL_results_R_cis_revision_PC14_chr7.txt>cis_eqtl189.txt;		grep 'cg18515655' cis_mQTL_chr7_1mbcenter.txt >cismqtl189.txt;					mqtl189=read.table('coloc_mqtl_189.txt',header=T,as.is=T);	mqtl7=read.table('coloc_mqtl_7.txt',header=T,as.is=T);						eqtl189=read.table('ciseqtl_maf189.txt',header=T,as.is=T);					write.table(t(col189$summary), 'output189.txt', quote=F,row.names=F,col.names=T);	col189=coloc.abf(mqtl189,eqtl189,p1=0.0001,p2=0.0001,p12=0.00001);	col189=coloc.abf(mqtl189,eqtl189,p1=0.00001,p2=0.00001,p12=0.0000001);
190	ILMN_1768754	rs11765869	ch	7	0.226288	3.23066e-68	cg18515655	rs11765869_C	-0.214696	8.54218e-24	1	0.985	plink --noweb --bfile id400_ld --snp rs11765869 --window 250 --freq --out maf190;	grep 'ILMN_1768754' eQTL_results_R_cis_revision_PC14_chr7.txt>cis_eqtl190.txt;		grep 'cg18515655' cis_mQTL_chr7_1mbcenter.txt >cismqtl190.txt;					mqtl190=read.table('coloc_mqtl_190.txt',header=T,as.is=T);	mqtl1=read.table('coloc_mqtl_1.txt',header=T,as.is=T);						eqtl190=read.table('ciseqtl_maf190.txt',header=T,as.is=T);					write.table(t(col190$summary), 'output190.txt', quote=F,row.names=F,col.names=T);	col190=coloc.abf(mqtl190,eqtl190,p1=0.0001,p2=0.0001,p12=0.00001);	col190=coloc.abf(mqtl190,eqtl190,p1=0.00001,p2=0.00001,p12=0.0000001);
191	ILMN_1795918	rs11769150	ch	7	0.0363286	2.92783e-09	cg25337691	rs11769150_T	0.0615525	1.93123e-07	1	1	plink --noweb --bfile id400_ld --snp rs11769150 --window 250 --freq --out maf191;	grep 'ILMN_1795918' eQTL_results_R_cis_revision_PC14_chr7.txt>cis_eqtl191.txt;		grep 'cg25337691' cis_mQTL_chr7_1mbcenter.txt >cismqtl191.txt;					mqtl191=read.table('coloc_mqtl_191.txt',header=T,as.is=T);	mqtl2=read.table('coloc_mqtl_2.txt',header=T,as.is=T);						eqtl191=read.table('ciseqtl_maf191.txt',header=T,as.is=T);					write.table(t(col191$summary), 'output191.txt', quote=F,row.names=F,col.names=T);	col191=coloc.abf(mqtl191,eqtl191,p1=0.0001,p2=0.0001,p12=0.00001);	col191=coloc.abf(mqtl191,eqtl191,p1=0.00001,p2=0.00001,p12=0.0000001);
192	ILMN_1683313	rs11776694	ch	8	0.0384962	3.99015e-09	cg01778994	rs11776694_A	0.0665685	5.78704e-18	1	1	plink --noweb --bfile id400_ld --snp rs11776694 --window 250 --freq --out maf192;	grep 'ILMN_1683313' eQTL_results_R_cis_revision_PC14_chr8.txt>cis_eqtl192.txt;		grep 'cg01778994' cis_mQTL_chr8_1mbcenter.txt >cismqtl192.txt;					mqtl192=read.table('coloc_mqtl_192.txt',header=T,as.is=T);	mqtl3=read.table('coloc_mqtl_3.txt',header=T,as.is=T);						eqtl192=read.table('ciseqtl_maf192.txt',header=T,as.is=T);					write.table(t(col192$summary), 'output192.txt', quote=F,row.names=F,col.names=T);	col192=coloc.abf(mqtl192,eqtl192,p1=0.0001,p2=0.0001,p12=0.00001);	col192=coloc.abf(mqtl192,eqtl192,p1=0.00001,p2=0.00001,p12=0.0000001);
193	ILMN_1659082	rs11832838	ch	12	-0.0909208	1.57374e-26	cg19449969	rs11832838_C	-0.124898	3.85367e-13	1	1	plink --noweb --bfile id400_ld --snp rs11832838 --window 250 --freq --out maf193;	grep 'ILMN_1659082' eQTL_results_R_cis_revision_PC14_chr12.txt>cis_eqtl193.txt;		grep 'cg19449969' cis_mQTL_chr12_1mbcenter.txt >cismqtl193.txt;					mqtl193=read.table('coloc_mqtl_193.txt',header=T,as.is=T);	mqtl4=read.table('coloc_mqtl_4.txt',header=T,as.is=T);						eqtl193=read.table('ciseqtl_maf193.txt',header=T,as.is=T);					write.table(t(col193$summary), 'output193.txt', quote=F,row.names=F,col.names=T);	col193=coloc.abf(mqtl193,eqtl193,p1=0.0001,p2=0.0001,p12=0.00001);	col193=coloc.abf(mqtl193,eqtl193,p1=0.00001,p2=0.00001,p12=0.0000001);
194	ILMN_2398664	rs11832924	ch	12	0.096507	9.31803e-41	cg11292044	rs11832924_A	0.0775519	3.78347e-11	1	1	plink --noweb --bfile id400_ld --snp rs11832924 --window 250 --freq --out maf194;	grep 'ILMN_2398664' eQTL_results_R_cis_revision_PC14_chr12.txt>cis_eqtl194.txt;		grep 'cg11292044' cis_mQTL_chr12_1mbcenter.txt >cismqtl194.txt;					mqtl194=read.table('coloc_mqtl_194.txt',header=T,as.is=T);	mqtl5=read.table('coloc_mqtl_5.txt',header=T,as.is=T);						eqtl194=read.table('ciseqtl_maf194.txt',header=T,as.is=T);					write.table(t(col194$summary), 'output194.txt', quote=F,row.names=F,col.names=T);	col194=coloc.abf(mqtl194,eqtl194,p1=0.0001,p2=0.0001,p12=0.00001);	col194=coloc.abf(mqtl194,eqtl194,p1=0.00001,p2=0.00001,p12=0.0000001);
195	ILMN_1738369	rs11864107	ch	16	0.137368	2.41555e-57	cg08761264	rs11864107_C	-0.0578759	1.07617e-11	0.982	0.948	plink --noweb --bfile id400_ld --snp rs11864107 --window 250 --freq --out maf195;	grep 'ILMN_1738369' eQTL_results_R_cis_revision_PC14_chr16.txt>cis_eqtl195.txt;		grep 'cg08761264' cis_mQTL_chr16_1mbcenter.txt >cismqtl195.txt;					mqtl195=read.table('coloc_mqtl_195.txt',header=T,as.is=T);	mqtl6=read.table('coloc_mqtl_6.txt',header=T,as.is=T);						eqtl195=read.table('ciseqtl_maf195.txt',header=T,as.is=T);					write.table(t(col195$summary), 'output195.txt', quote=F,row.names=F,col.names=T);	col195=coloc.abf(mqtl195,eqtl195,p1=0.0001,p2=0.0001,p12=0.00001);	col195=coloc.abf(mqtl195,eqtl195,p1=0.00001,p2=0.00001,p12=0.0000001);
196	ILMN_1774901	rs11865086	ch	16	-0.0543074	1.09769e-16	cg27106909	rs11865086_C	0.0703154	8.37514e-19	1	1	plink --noweb --bfile id400_ld --snp rs11865086 --window 250 --freq --out maf196;	grep 'ILMN_1774901' eQTL_results_R_cis_revision_PC14_chr16.txt>cis_eqtl196.txt;		grep 'cg27106909' cis_mQTL_chr16_1mbcenter.txt >cismqtl196.txt;					mqtl196=read.table('coloc_mqtl_196.txt',header=T,as.is=T);	mqtl7=read.table('coloc_mqtl_7.txt',header=T,as.is=T);						eqtl196=read.table('ciseqtl_maf196.txt',header=T,as.is=T);					write.table(t(col196$summary), 'output196.txt', quote=F,row.names=F,col.names=T);	col196=coloc.abf(mqtl196,eqtl196,p1=0.0001,p2=0.0001,p12=0.00001);	col196=coloc.abf(mqtl196,eqtl196,p1=0.00001,p2=0.00001,p12=0.0000001);
197	ILMN_1693494	rs11867053	ch	16	0.0568528	8.41898e-14	cg27159096	rs11867053_T	-0.0546461	2.4946e-11	0.965	0.921	plink --noweb --bfile id400_ld --snp rs11867053 --window 250 --freq --out maf197;	grep 'ILMN_1693494' eQTL_results_R_cis_revision_PC14_chr16.txt>cis_eqtl197.txt;		grep 'cg27159096' cis_mQTL_chr16_1mbcenter.txt >cismqtl197.txt;					mqtl197=read.table('coloc_mqtl_197.txt',header=T,as.is=T);	mqtl1=read.table('coloc_mqtl_1.txt',header=T,as.is=T);						eqtl197=read.table('ciseqtl_maf197.txt',header=T,as.is=T);					write.table(t(col197$summary), 'output197.txt', quote=F,row.names=F,col.names=T);	col197=coloc.abf(mqtl197,eqtl197,p1=0.0001,p2=0.0001,p12=0.00001);	col197=coloc.abf(mqtl197,eqtl197,p1=0.00001,p2=0.00001,p12=0.0000001);
198	ILMN_1806937	rs11882562	ch	19	0.0165546	9.52364e-06	cg03745160	rs11882562_C	0.124143	5.73663e-33	1	1	plink --noweb --bfile id400_ld --snp rs11882562 --window 250 --freq --out maf198;	grep 'ILMN_1806937' eQTL_results_R_cis_revision_PC14_chr19.txt>cis_eqtl198.txt;		grep 'cg03745160' cis_mQTL_chr19_1mbcenter.txt >cismqtl198.txt;					mqtl198=read.table('coloc_mqtl_198.txt',header=T,as.is=T);	mqtl2=read.table('coloc_mqtl_2.txt',header=T,as.is=T);						eqtl198=read.table('ciseqtl_maf198.txt',header=T,as.is=T);					write.table(t(col198$summary), 'output198.txt', quote=F,row.names=F,col.names=T);	col198=coloc.abf(mqtl198,eqtl198,p1=0.0001,p2=0.0001,p12=0.00001);	col198=coloc.abf(mqtl198,eqtl198,p1=0.00001,p2=0.00001,p12=0.0000001);
199	ILMN_1697652	rs11895872	ch	2	0.0666914	1.08578e-20	cg23415434	rs11895872_G	-0.183815	1.81848e-23	1	1	plink --noweb --bfile id400_ld --snp rs11895872 --window 250 --freq --out maf199;	grep 'ILMN_1697652' eQTL_results_R_cis_revision_PC14_chr2.txt>cis_eqtl199.txt;		grep 'cg23415434' cis_mQTL_chr2_1mbcenter.txt >cismqtl199.txt;					mqtl199=read.table('coloc_mqtl_199.txt',header=T,as.is=T);	mqtl3=read.table('coloc_mqtl_3.txt',header=T,as.is=T);						eqtl199=read.table('ciseqtl_maf199.txt',header=T,as.is=T);					write.table(t(col199$summary), 'output199.txt', quote=F,row.names=F,col.names=T);	col199=coloc.abf(mqtl199,eqtl199,p1=0.0001,p2=0.0001,p12=0.00001);	col199=coloc.abf(mqtl199,eqtl199,p1=0.00001,p2=0.00001,p12=0.0000001);
200	ILMN_1741350	rs11916525	ch	3	0.0865354	4.68733e-23	cg18177304	rs11916525_C	0.173458	1.17944e-29	1	1	plink --noweb --bfile id400_ld --snp rs11916525 --window 250 --freq --out maf200;	grep 'ILMN_1741350' eQTL_results_R_cis_revision_PC14_chr3.txt>cis_eqtl200.txt;		grep 'cg18177304' cis_mQTL_chr3_1mbcenter.txt >cismqtl200.txt;					mqtl200=read.table('coloc_mqtl_200.txt',header=T,as.is=T);	mqtl4=read.table('coloc_mqtl_4.txt',header=T,as.is=T);						eqtl200=read.table('ciseqtl_maf200.txt',header=T,as.is=T);					write.table(t(col200$summary), 'output200.txt', quote=F,row.names=F,col.names=T);	col200=coloc.abf(mqtl200,eqtl200,p1=0.0001,p2=0.0001,p12=0.00001);	col200=coloc.abf(mqtl200,eqtl200,p1=0.00001,p2=0.00001,p12=0.0000001);
201	ILMN_1832208	rs11942311	ch	4	0.0358152	6.3694e-06	cg14906103	rs11942311_A	0.0876587	1.3919e-07	1	1	plink --noweb --bfile id400_ld --snp rs11942311 --window 250 --freq --out maf201;	grep 'ILMN_1832208' eQTL_results_R_cis_revision_PC14_chr4.txt>cis_eqtl201.txt;		grep 'cg14906103' cis_mQTL_chr4_1mbcenter.txt >cismqtl201.txt;					mqtl201=read.table('coloc_mqtl_201.txt',header=T,as.is=T);	mqtl5=read.table('coloc_mqtl_5.txt',header=T,as.is=T);						eqtl201=read.table('ciseqtl_maf201.txt',header=T,as.is=T);					write.table(t(col201$summary), 'output201.txt', quote=F,row.names=F,col.names=T);	col201=coloc.abf(mqtl201,eqtl201,p1=0.0001,p2=0.0001,p12=0.00001);	col201=coloc.abf(mqtl201,eqtl201,p1=0.00001,p2=0.00001,p12=0.0000001);
202	ILMN_1800197	rs11953620	ch	5	-0.050806	2.97961e-21	cg24139843	rs11953620_C	-0.0656755	1.51904e-08	1	1	plink --noweb --bfile id400_ld --snp rs11953620 --window 250 --freq --out maf202;	grep 'ILMN_1800197' eQTL_results_R_cis_revision_PC14_chr5.txt>cis_eqtl202.txt;		grep 'cg24139843' cis_mQTL_chr5_1mbcenter.txt >cismqtl202.txt;					mqtl202=read.table('coloc_mqtl_202.txt',header=T,as.is=T);	mqtl6=read.table('coloc_mqtl_6.txt',header=T,as.is=T);						eqtl202=read.table('ciseqtl_maf202.txt',header=T,as.is=T);					write.table(t(col202$summary), 'output202.txt', quote=F,row.names=F,col.names=T);	col202=coloc.abf(mqtl202,eqtl202,p1=0.0001,p2=0.0001,p12=0.00001);	col202=coloc.abf(mqtl202,eqtl202,p1=0.00001,p2=0.00001,p12=0.0000001);
203	ILMN_1710844	rs11989052	ch	8	-0.0726747	1.49711e-26	cg00311984	rs11989052_G	0.0783285	1.96348e-21	1	1	plink --noweb --bfile id400_ld --snp rs11989052 --window 250 --freq --out maf203;	grep 'ILMN_1710844' eQTL_results_R_cis_revision_PC14_chr8.txt>cis_eqtl203.txt;		grep 'cg00311984' cis_mQTL_chr8_1mbcenter.txt >cismqtl203.txt;					mqtl203=read.table('coloc_mqtl_203.txt',header=T,as.is=T);	mqtl7=read.table('coloc_mqtl_7.txt',header=T,as.is=T);						eqtl203=read.table('ciseqtl_maf203.txt',header=T,as.is=T);					write.table(t(col203$summary), 'output203.txt', quote=F,row.names=F,col.names=T);	col203=coloc.abf(mqtl203,eqtl203,p1=0.0001,p2=0.0001,p12=0.00001);	col203=coloc.abf(mqtl203,eqtl203,p1=0.00001,p2=0.00001,p12=0.0000001);
204	ILMN_2407824	rs1200138	ch	1	0.0763197	2.90531e-08	cg13104274	rs1200138_G	-0.0974859	1.3859e-12	1	1	plink --noweb --bfile id400_ld --snp rs1200138 --window 250 --freq --out maf204;	grep 'ILMN_2407824' eQTL_results_R_cis_revision_PC14_chr1.txt>cis_eqtl204.txt;		grep 'cg13104274' cis_mQTL_chr1_1mbcenter.txt >cismqtl204.txt;					mqtl204=read.table('coloc_mqtl_204.txt',header=T,as.is=T);	mqtl1=read.table('coloc_mqtl_1.txt',header=T,as.is=T);						eqtl204=read.table('ciseqtl_maf204.txt',header=T,as.is=T);					write.table(t(col204$summary), 'output204.txt', quote=F,row.names=F,col.names=T);	col204=coloc.abf(mqtl204,eqtl204,p1=0.0001,p2=0.0001,p12=0.00001);	col204=coloc.abf(mqtl204,eqtl204,p1=0.00001,p2=0.00001,p12=0.0000001);
205	ILMN_2130838	rs12044531	ch	1	-0.0316678	1.6952e-08	cg26398791	rs12044531_A	-0.0443519	1.79309e-08	0.953	0.898	plink --noweb --bfile id400_ld --snp rs12044531 --window 250 --freq --out maf205;	grep 'ILMN_2130838' eQTL_results_R_cis_revision_PC14_chr1.txt>cis_eqtl205.txt;		grep 'cg26398791' cis_mQTL_chr1_1mbcenter.txt >cismqtl205.txt;					mqtl205=read.table('coloc_mqtl_205.txt',header=T,as.is=T);	mqtl2=read.table('coloc_mqtl_2.txt',header=T,as.is=T);						eqtl205=read.table('ciseqtl_maf205.txt',header=T,as.is=T);					write.table(t(col205$summary), 'output205.txt', quote=F,row.names=F,col.names=T);	col205=coloc.abf(mqtl205,eqtl205,p1=0.0001,p2=0.0001,p12=0.00001);	col205=coloc.abf(mqtl205,eqtl205,p1=0.00001,p2=0.00001,p12=0.0000001);
206	ILMN_1720124	rs12078935	ch	1	0.0266591	1.9014e-06	cg06769739	rs12078935_A	-0.104856	2.26278e-37	1	1	plink --noweb --bfile id400_ld --snp rs12078935 --window 250 --freq --out maf206;	grep 'ILMN_1720124' eQTL_results_R_cis_revision_PC14_chr1.txt>cis_eqtl206.txt;		grep 'cg06769739' cis_mQTL_chr1_1mbcenter.txt >cismqtl206.txt;					mqtl206=read.table('coloc_mqtl_206.txt',header=T,as.is=T);	mqtl3=read.table('coloc_mqtl_3.txt',header=T,as.is=T);						eqtl206=read.table('ciseqtl_maf206.txt',header=T,as.is=T);					write.table(t(col206$summary), 'output206.txt', quote=F,row.names=F,col.names=T);	col206=coloc.abf(mqtl206,eqtl206,p1=0.0001,p2=0.0001,p12=0.00001);	col206=coloc.abf(mqtl206,eqtl206,p1=0.00001,p2=0.00001,p12=0.0000001);
207	ILMN_2157951	rs12092435	ch	1	-0.0375713	1.25274e-06	cg25147866	rs12092435_C	0.0778725	1.03038e-06	1	1	plink --noweb --bfile id400_ld --snp rs12092435 --window 250 --freq --out maf207;	grep 'ILMN_2157951' eQTL_results_R_cis_revision_PC14_chr1.txt>cis_eqtl207.txt;		grep 'cg25147866' cis_mQTL_chr1_1mbcenter.txt >cismqtl207.txt;					mqtl207=read.table('coloc_mqtl_207.txt',header=T,as.is=T);	mqtl4=read.table('coloc_mqtl_4.txt',header=T,as.is=T);						eqtl207=read.table('ciseqtl_maf207.txt',header=T,as.is=T);					write.table(t(col207$summary), 'output207.txt', quote=F,row.names=F,col.names=T);	col207=coloc.abf(mqtl207,eqtl207,p1=0.0001,p2=0.0001,p12=0.00001);	col207=coloc.abf(mqtl207,eqtl207,p1=0.00001,p2=0.00001,p12=0.0000001);
208	ILMN_1666206	rs12103884	ch	17	-0.185164	1.41055e-73	cg27435903	rs12103884_A	-0.052591	3.24617e-18	1	1	plink --noweb --bfile id400_ld --snp rs12103884 --window 250 --freq --out maf208;	grep 'ILMN_1666206' eQTL_results_R_cis_revision_PC14_chr17.txt>cis_eqtl208.txt;		grep 'cg27435903' cis_mQTL_chr17_1mbcenter.txt >cismqtl208.txt;					mqtl208=read.table('coloc_mqtl_208.txt',header=T,as.is=T);	mqtl5=read.table('coloc_mqtl_5.txt',header=T,as.is=T);						eqtl208=read.table('ciseqtl_maf208.txt',header=T,as.is=T);					write.table(t(col208$summary), 'output208.txt', quote=F,row.names=F,col.names=T);	col208=coloc.abf(mqtl208,eqtl208,p1=0.0001,p2=0.0001,p12=0.00001);	col208=coloc.abf(mqtl208,eqtl208,p1=0.00001,p2=0.00001,p12=0.0000001);
209	ILMN_1758895	rs12125650	ch	1	-0.114521	2.48008e-47	cg20802392	rs12125650_G	-0.0559113	1.24855e-09	0.994	0.953	plink --noweb --bfile id400_ld --snp rs12125650 --window 250 --freq --out maf209;	grep 'ILMN_1758895' eQTL_results_R_cis_revision_PC14_chr1.txt>cis_eqtl209.txt;		grep 'cg20802392' cis_mQTL_chr1_1mbcenter.txt >cismqtl209.txt;					mqtl209=read.table('coloc_mqtl_209.txt',header=T,as.is=T);	mqtl6=read.table('coloc_mqtl_6.txt',header=T,as.is=T);						eqtl209=read.table('ciseqtl_maf209.txt',header=T,as.is=T);					write.table(t(col209$summary), 'output209.txt', quote=F,row.names=F,col.names=T);	col209=coloc.abf(mqtl209,eqtl209,p1=0.0001,p2=0.0001,p12=0.00001);	col209=coloc.abf(mqtl209,eqtl209,p1=0.00001,p2=0.00001,p12=0.0000001);
210	ILMN_1658337	rs12133179	ch	1	0.0689744	1.33114e-17	cg13549152	rs12133179_A	0.128759	1.95833e-15	1	1	plink --noweb --bfile id400_ld --snp rs12133179 --window 250 --freq --out maf210;	grep 'ILMN_1658337' eQTL_results_R_cis_revision_PC14_chr1.txt>cis_eqtl210.txt;		grep 'cg13549152' cis_mQTL_chr1_1mbcenter.txt >cismqtl210.txt;					mqtl210=read.table('coloc_mqtl_210.txt',header=T,as.is=T);	mqtl7=read.table('coloc_mqtl_7.txt',header=T,as.is=T);						eqtl210=read.table('ciseqtl_maf210.txt',header=T,as.is=T);					write.table(t(col210$summary), 'output210.txt', quote=F,row.names=F,col.names=T);	col210=coloc.abf(mqtl210,eqtl210,p1=0.0001,p2=0.0001,p12=0.00001);	col210=coloc.abf(mqtl210,eqtl210,p1=0.00001,p2=0.00001,p12=0.0000001);
211	ILMN_2405009	rs12133620	ch	1	0.112788	6.11569e-10	cg12539171	rs12133620_C	-0.144117	2.12501e-16	1	1	plink --noweb --bfile id400_ld --snp rs12133620 --window 250 --freq --out maf211;	grep 'ILMN_2405009' eQTL_results_R_cis_revision_PC14_chr1.txt>cis_eqtl211.txt;		grep 'cg12539171' cis_mQTL_chr1_1mbcenter.txt >cismqtl211.txt;					mqtl211=read.table('coloc_mqtl_211.txt',header=T,as.is=T);	mqtl1=read.table('coloc_mqtl_1.txt',header=T,as.is=T);						eqtl211=read.table('ciseqtl_maf211.txt',header=T,as.is=T);					write.table(t(col211$summary), 'output211.txt', quote=F,row.names=F,col.names=T);	col211=coloc.abf(mqtl211,eqtl211,p1=0.0001,p2=0.0001,p12=0.00001);	col211=coloc.abf(mqtl211,eqtl211,p1=0.00001,p2=0.00001,p12=0.0000001);
212	ILMN_1735552	rs12135774	ch	1	0.106028	5.74096e-38	cg19092837	rs12135774_C	-0.0686448	8.44387e-07	1	0.991	plink --noweb --bfile id400_ld --snp rs12135774 --window 250 --freq --out maf212;	grep 'ILMN_1735552' eQTL_results_R_cis_revision_PC14_chr1.txt>cis_eqtl212.txt;		grep 'cg19092837' cis_mQTL_chr1_1mbcenter.txt >cismqtl212.txt;					mqtl212=read.table('coloc_mqtl_212.txt',header=T,as.is=T);	mqtl2=read.table('coloc_mqtl_2.txt',header=T,as.is=T);						eqtl212=read.table('ciseqtl_maf212.txt',header=T,as.is=T);					write.table(t(col212$summary), 'output212.txt', quote=F,row.names=F,col.names=T);	col212=coloc.abf(mqtl212,eqtl212,p1=0.0001,p2=0.0001,p12=0.00001);	col212=coloc.abf(mqtl212,eqtl212,p1=0.00001,p2=0.00001,p12=0.0000001);
213	ILMN_1802338	rs12140479	ch	1	-0.0317987	4.80873e-07	cg19342782	rs12140479_C	0.0602574	2.63051e-06	1	0.8	plink --noweb --bfile id400_ld --snp rs12140479 --window 250 --freq --out maf213;	grep 'ILMN_1802338' eQTL_results_R_cis_revision_PC14_chr1.txt>cis_eqtl213.txt;		grep 'cg19342782' cis_mQTL_chr1_1mbcenter.txt >cismqtl213.txt;					mqtl213=read.table('coloc_mqtl_213.txt',header=T,as.is=T);	mqtl3=read.table('coloc_mqtl_3.txt',header=T,as.is=T);						eqtl213=read.table('ciseqtl_maf213.txt',header=T,as.is=T);					write.table(t(col213$summary), 'output213.txt', quote=F,row.names=F,col.names=T);	col213=coloc.abf(mqtl213,eqtl213,p1=0.0001,p2=0.0001,p12=0.00001);	col213=coloc.abf(mqtl213,eqtl213,p1=0.00001,p2=0.00001,p12=0.0000001);
214	ILMN_1682799	rs1214547	ch	10	-0.0502014	6.81656e-10	cg16341836	rs1214547_G	0.0783164	2.17318e-13	1	1	plink --noweb --bfile id400_ld --snp rs1214547 --window 250 --freq --out maf214;	grep 'ILMN_1682799' eQTL_results_R_cis_revision_PC14_chr10.txt>cis_eqtl214.txt;		grep 'cg16341836' cis_mQTL_chr10_1mbcenter.txt >cismqtl214.txt;					mqtl214=read.table('coloc_mqtl_214.txt',header=T,as.is=T);	mqtl4=read.table('coloc_mqtl_4.txt',header=T,as.is=T);						eqtl214=read.table('ciseqtl_maf214.txt',header=T,as.is=T);					write.table(t(col214$summary), 'output214.txt', quote=F,row.names=F,col.names=T);	col214=coloc.abf(mqtl214,eqtl214,p1=0.0001,p2=0.0001,p12=0.00001);	col214=coloc.abf(mqtl214,eqtl214,p1=0.00001,p2=0.00001,p12=0.0000001);
215	ILMN_1658152	rs12151335	ch	19	0.0293019	3.23587e-07	cg26620021	rs12151335_A	0.185706	1.57194e-50	1	1	plink --noweb --bfile id400_ld --snp rs12151335 --window 250 --freq --out maf215;	grep 'ILMN_1658152' eQTL_results_R_cis_revision_PC14_chr19.txt>cis_eqtl215.txt;		grep 'cg26620021' cis_mQTL_chr19_1mbcenter.txt >cismqtl215.txt;					mqtl215=read.table('coloc_mqtl_215.txt',header=T,as.is=T);	mqtl5=read.table('coloc_mqtl_5.txt',header=T,as.is=T);						eqtl215=read.table('ciseqtl_maf215.txt',header=T,as.is=T);					write.table(t(col215$summary), 'output215.txt', quote=F,row.names=F,col.names=T);	col215=coloc.abf(mqtl215,eqtl215,p1=0.0001,p2=0.0001,p12=0.00001);	col215=coloc.abf(mqtl215,eqtl215,p1=0.00001,p2=0.00001,p12=0.0000001);
216	ILMN_1716465	rs1220421	ch	1	-0.0440962	5.97781e-06	cg16050974	rs1220421_G	0.141025	7.2925e-16	1	1	plink --noweb --bfile id400_ld --snp rs1220421 --window 250 --freq --out maf216;	grep 'ILMN_1716465' eQTL_results_R_cis_revision_PC14_chr1.txt>cis_eqtl216.txt;		grep 'cg16050974' cis_mQTL_chr1_1mbcenter.txt >cismqtl216.txt;					mqtl216=read.table('coloc_mqtl_216.txt',header=T,as.is=T);	mqtl6=read.table('coloc_mqtl_6.txt',header=T,as.is=T);						eqtl216=read.table('ciseqtl_maf216.txt',header=T,as.is=T);					write.table(t(col216$summary), 'output216.txt', quote=F,row.names=F,col.names=T);	col216=coloc.abf(mqtl216,eqtl216,p1=0.0001,p2=0.0001,p12=0.00001);	col216=coloc.abf(mqtl216,eqtl216,p1=0.00001,p2=0.00001,p12=0.0000001);
217	ILMN_1746986	rs12232867	ch	19	0.0367898	1.61481e-08	cg23321951	rs12232867_G	0.0449736	1.02898e-06	1	1	plink --noweb --bfile id400_ld --snp rs12232867 --window 250 --freq --out maf217;	grep 'ILMN_1746986' eQTL_results_R_cis_revision_PC14_chr19.txt>cis_eqtl217.txt;		grep 'cg23321951' cis_mQTL_chr19_1mbcenter.txt >cismqtl217.txt;					mqtl217=read.table('coloc_mqtl_217.txt',header=T,as.is=T);	mqtl7=read.table('coloc_mqtl_7.txt',header=T,as.is=T);						eqtl217=read.table('ciseqtl_maf217.txt',header=T,as.is=T);					write.table(t(col217$summary), 'output217.txt', quote=F,row.names=F,col.names=T);	col217=coloc.abf(mqtl217,eqtl217,p1=0.0001,p2=0.0001,p12=0.00001);	col217=coloc.abf(mqtl217,eqtl217,p1=0.00001,p2=0.00001,p12=0.0000001);
218	ILMN_2068747	rs12252469	ch	10	-0.0636324	6.75699e-06	cg24289314	rs12252469_A	0.151826	1.56583e-11	1	1	plink --noweb --bfile id400_ld --snp rs12252469 --window 250 --freq --out maf218;	grep 'ILMN_2068747' eQTL_results_R_cis_revision_PC14_chr10.txt>cis_eqtl218.txt;		grep 'cg24289314' cis_mQTL_chr10_1mbcenter.txt >cismqtl218.txt;					mqtl218=read.table('coloc_mqtl_218.txt',header=T,as.is=T);	mqtl1=read.table('coloc_mqtl_1.txt',header=T,as.is=T);						eqtl218=read.table('ciseqtl_maf218.txt',header=T,as.is=T);					write.table(t(col218$summary), 'output218.txt', quote=F,row.names=F,col.names=T);	col218=coloc.abf(mqtl218,eqtl218,p1=0.0001,p2=0.0001,p12=0.00001);	col218=coloc.abf(mqtl218,eqtl218,p1=0.00001,p2=0.00001,p12=0.0000001);
219	ILMN_1680390	rs1226013	ch	6	0.102619	5.98069e-44	cg08382072	rs1226013_A	0.0525205	8.24031e-12	1	1	plink --noweb --bfile id400_ld --snp rs1226013 --window 250 --freq --out maf219;	grep 'ILMN_1680390' eQTL_results_R_cis_revision_PC14_chr6.txt>cis_eqtl219.txt;		grep 'cg08382072' cis_mQTL_chr6_1mbcenter.txt >cismqtl219.txt;					mqtl219=read.table('coloc_mqtl_219.txt',header=T,as.is=T);	mqtl2=read.table('coloc_mqtl_2.txt',header=T,as.is=T);						eqtl219=read.table('ciseqtl_maf219.txt',header=T,as.is=T);					write.table(t(col219$summary), 'output219.txt', quote=F,row.names=F,col.names=T);	col219=coloc.abf(mqtl219,eqtl219,p1=0.0001,p2=0.0001,p12=0.00001);	col219=coloc.abf(mqtl219,eqtl219,p1=0.00001,p2=0.00001,p12=0.0000001);
220	ILMN_3225505	rs1226749	ch	1	-0.0446056	7.85508e-10	cg09409484	rs1226749_C	0.0841536	8.54383e-08	1	1	plink --noweb --bfile id400_ld --snp rs1226749 --window 250 --freq --out maf220;	grep 'ILMN_3225505' eQTL_results_R_cis_revision_PC14_chr1.txt>cis_eqtl220.txt;		grep 'cg09409484' cis_mQTL_chr1_1mbcenter.txt >cismqtl220.txt;					mqtl220=read.table('coloc_mqtl_220.txt',header=T,as.is=T);	mqtl3=read.table('coloc_mqtl_3.txt',header=T,as.is=T);						eqtl220=read.table('ciseqtl_maf220.txt',header=T,as.is=T);					write.table(t(col220$summary), 'output220.txt', quote=F,row.names=F,col.names=T);	col220=coloc.abf(mqtl220,eqtl220,p1=0.0001,p2=0.0001,p12=0.00001);	col220=coloc.abf(mqtl220,eqtl220,p1=0.00001,p2=0.00001,p12=0.0000001);
221	ILMN_1739640	rs12294943	ch	11	0.0463109	6.0721e-06	cg08937156	rs12294943_G	-0.150327	2.943e-20	1	1	plink --noweb --bfile id400_ld --snp rs12294943 --window 250 --freq --out maf221;	grep 'ILMN_1739640' eQTL_results_R_cis_revision_PC14_chr11.txt>cis_eqtl221.txt;		grep 'cg08937156' cis_mQTL_chr11_1mbcenter.txt >cismqtl221.txt;					mqtl221=read.table('coloc_mqtl_221.txt',header=T,as.is=T);	mqtl4=read.table('coloc_mqtl_4.txt',header=T,as.is=T);						eqtl221=read.table('ciseqtl_maf221.txt',header=T,as.is=T);					write.table(t(col221$summary), 'output221.txt', quote=F,row.names=F,col.names=T);	col221=coloc.abf(mqtl221,eqtl221,p1=0.0001,p2=0.0001,p12=0.00001);	col221=coloc.abf(mqtl221,eqtl221,p1=0.00001,p2=0.00001,p12=0.0000001);
222	ILMN_1656463	rs12295985	ch	11	0.0368341	3.24201e-07	cg18282849	rs12295985_A	-0.175151	1.0735e-26	1	1	plink --noweb --bfile id400_ld --snp rs12295985 --window 250 --freq --out maf222;	grep 'ILMN_1656463' eQTL_results_R_cis_revision_PC14_chr11.txt>cis_eqtl222.txt;		grep 'cg18282849' cis_mQTL_chr11_1mbcenter.txt >cismqtl222.txt;					mqtl222=read.table('coloc_mqtl_222.txt',header=T,as.is=T);	mqtl5=read.table('coloc_mqtl_5.txt',header=T,as.is=T);						eqtl222=read.table('ciseqtl_maf222.txt',header=T,as.is=T);					write.table(t(col222$summary), 'output222.txt', quote=F,row.names=F,col.names=T);	col222=coloc.abf(mqtl222,eqtl222,p1=0.0001,p2=0.0001,p12=0.00001);	col222=coloc.abf(mqtl222,eqtl222,p1=0.00001,p2=0.00001,p12=0.0000001);
223	ILMN_1707627	rs12302749	ch	12	-0.0330614	1.86129e-08	cg04629424	rs12302749_A	0.0385036	2.60235e-08	0.935	0.832	plink --noweb --bfile id400_ld --snp rs12302749 --window 250 --freq --out maf223;	grep 'ILMN_1707627' eQTL_results_R_cis_revision_PC14_chr12.txt>cis_eqtl223.txt;		grep 'cg04629424' cis_mQTL_chr12_1mbcenter.txt >cismqtl223.txt;					mqtl223=read.table('coloc_mqtl_223.txt',header=T,as.is=T);	mqtl6=read.table('coloc_mqtl_6.txt',header=T,as.is=T);						eqtl223=read.table('ciseqtl_maf223.txt',header=T,as.is=T);					write.table(t(col223$summary), 'output223.txt', quote=F,row.names=F,col.names=T);	col223=coloc.abf(mqtl223,eqtl223,p1=0.0001,p2=0.0001,p12=0.00001);	col223=coloc.abf(mqtl223,eqtl223,p1=0.00001,p2=0.00001,p12=0.0000001);
224	ILMN_1792679	rs12302891	ch	12	-0.0463619	2.93236e-08	cg26199857	rs12302891_A	-0.112514	7.48418e-06	1	1	plink --noweb --bfile id400_ld --snp rs12302891 --window 250 --freq --out maf224;	grep 'ILMN_1792679' eQTL_results_R_cis_revision_PC14_chr12.txt>cis_eqtl224.txt;		grep 'cg26199857' cis_mQTL_chr12_1mbcenter.txt >cismqtl224.txt;					mqtl224=read.table('coloc_mqtl_224.txt',header=T,as.is=T);	mqtl7=read.table('coloc_mqtl_7.txt',header=T,as.is=T);						eqtl224=read.table('ciseqtl_maf224.txt',header=T,as.is=T);					write.table(t(col224$summary), 'output224.txt', quote=F,row.names=F,col.names=T);	col224=coloc.abf(mqtl224,eqtl224,p1=0.0001,p2=0.0001,p12=0.00001);	col224=coloc.abf(mqtl224,eqtl224,p1=0.00001,p2=0.00001,p12=0.0000001);
225	ILMN_2178226	rs12308514	ch	12	0.0929574	1.84454e-07	cg26577529	rs12308514_G	-0.454312	1.04185e-64	1	1	plink --noweb --bfile id400_ld --snp rs12308514 --window 250 --freq --out maf225;	grep 'ILMN_2178226' eQTL_results_R_cis_revision_PC14_chr12.txt>cis_eqtl225.txt;		grep 'cg26577529' cis_mQTL_chr12_1mbcenter.txt >cismqtl225.txt;					mqtl225=read.table('coloc_mqtl_225.txt',header=T,as.is=T);	mqtl1=read.table('coloc_mqtl_1.txt',header=T,as.is=T);						eqtl225=read.table('ciseqtl_maf225.txt',header=T,as.is=T);					write.table(t(col225$summary), 'output225.txt', quote=F,row.names=F,col.names=T);	col225=coloc.abf(mqtl225,eqtl225,p1=0.0001,p2=0.0001,p12=0.00001);	col225=coloc.abf(mqtl225,eqtl225,p1=0.00001,p2=0.00001,p12=0.0000001);
226	ILMN_1665457	rs12310416	ch	12	0.0871032	7.80109e-14	cg22194129	rs12310416_G	-0.0889863	6.99223e-12	1	1	plink --noweb --bfile id400_ld --snp rs12310416 --window 250 --freq --out maf226;	grep 'ILMN_1665457' eQTL_results_R_cis_revision_PC14_chr12.txt>cis_eqtl226.txt;		grep 'cg22194129' cis_mQTL_chr12_1mbcenter.txt >cismqtl226.txt;					mqtl226=read.table('coloc_mqtl_226.txt',header=T,as.is=T);	mqtl2=read.table('coloc_mqtl_2.txt',header=T,as.is=T);						eqtl226=read.table('ciseqtl_maf226.txt',header=T,as.is=T);					write.table(t(col226$summary), 'output226.txt', quote=F,row.names=F,col.names=T);	col226=coloc.abf(mqtl226,eqtl226,p1=0.0001,p2=0.0001,p12=0.00001);	col226=coloc.abf(mqtl226,eqtl226,p1=0.00001,p2=0.00001,p12=0.0000001);
227	ILMN_3236970	rs12352	ch	18	0.382001	2.44319e-79	cg16316672	rs12352_T	0.144377	5.76813e-22	0.926	0.846	plink --noweb --bfile id400_ld --snp rs12352 --window 250 --freq --out maf227;	grep 'ILMN_3236970' eQTL_results_R_cis_revision_PC14_chr18.txt>cis_eqtl227.txt;		grep 'cg16316672' cis_mQTL_chr18_1mbcenter.txt >cismqtl227.txt;					mqtl227=read.table('coloc_mqtl_227.txt',header=T,as.is=T);	mqtl3=read.table('coloc_mqtl_3.txt',header=T,as.is=T);						eqtl227=read.table('ciseqtl_maf227.txt',header=T,as.is=T);					write.table(t(col227$summary), 'output227.txt', quote=F,row.names=F,col.names=T);	col227=coloc.abf(mqtl227,eqtl227,p1=0.0001,p2=0.0001,p12=0.00001);	col227=coloc.abf(mqtl227,eqtl227,p1=0.00001,p2=0.00001,p12=0.0000001);
228	ILMN_1729175	rs12361553	ch	11	0.0339058	2.77691e-12	cg20368818	rs12361553_T	0.140562	7.37866e-28	1	1	plink --noweb --bfile id400_ld --snp rs12361553 --window 250 --freq --out maf228;	grep 'ILMN_1729175' eQTL_results_R_cis_revision_PC14_chr11.txt>cis_eqtl228.txt;		grep 'cg20368818' cis_mQTL_chr11_1mbcenter.txt >cismqtl228.txt;					mqtl228=read.table('coloc_mqtl_228.txt',header=T,as.is=T);	mqtl4=read.table('coloc_mqtl_4.txt',header=T,as.is=T);						eqtl228=read.table('ciseqtl_maf228.txt',header=T,as.is=T);					write.table(t(col228$summary), 'output228.txt', quote=F,row.names=F,col.names=T);	col228=coloc.abf(mqtl228,eqtl228,p1=0.0001,p2=0.0001,p12=0.00001);	col228=coloc.abf(mqtl228,eqtl228,p1=0.00001,p2=0.00001,p12=0.0000001);
229	ILMN_1784175	rs12409898	ch	1	-0.0412705	1.48459e-11	cg02191044	rs12409898_C	0.105173	9.01023e-09	1	1	plink --noweb --bfile id400_ld --snp rs12409898 --window 250 --freq --out maf229;	grep 'ILMN_1784175' eQTL_results_R_cis_revision_PC14_chr1.txt>cis_eqtl229.txt;		grep 'cg02191044' cis_mQTL_chr1_1mbcenter.txt >cismqtl229.txt;					mqtl229=read.table('coloc_mqtl_229.txt',header=T,as.is=T);	mqtl5=read.table('coloc_mqtl_5.txt',header=T,as.is=T);						eqtl229=read.table('ciseqtl_maf229.txt',header=T,as.is=T);					write.table(t(col229$summary), 'output229.txt', quote=F,row.names=F,col.names=T);	col229=coloc.abf(mqtl229,eqtl229,p1=0.0001,p2=0.0001,p12=0.00001);	col229=coloc.abf(mqtl229,eqtl229,p1=0.00001,p2=0.00001,p12=0.0000001);
230	ILMN_1651507	rs12423128	ch	12	-0.0879485	2.88163e-42	cg08551027	rs12423128_A	-0.0614922	6.88791e-10	0.992	0.848	plink --noweb --bfile id400_ld --snp rs12423128 --window 250 --freq --out maf230;	grep 'ILMN_1651507' eQTL_results_R_cis_revision_PC14_chr12.txt>cis_eqtl230.txt;		grep 'cg08551027' cis_mQTL_chr12_1mbcenter.txt >cismqtl230.txt;					mqtl230=read.table('coloc_mqtl_230.txt',header=T,as.is=T);	mqtl6=read.table('coloc_mqtl_6.txt',header=T,as.is=T);						eqtl230=read.table('ciseqtl_maf230.txt',header=T,as.is=T);					write.table(t(col230$summary), 'output230.txt', quote=F,row.names=F,col.names=T);	col230=coloc.abf(mqtl230,eqtl230,p1=0.0001,p2=0.0001,p12=0.00001);	col230=coloc.abf(mqtl230,eqtl230,p1=0.00001,p2=0.00001,p12=0.0000001);
231	ILMN_1657868	rs12425285	ch	12	0.0523933	3.06202e-07	cg05178654	rs12425285_A	-0.23945	4.28839e-15	1	1	plink --noweb --bfile id400_ld --snp rs12425285 --window 250 --freq --out maf231;	grep 'ILMN_1657868' eQTL_results_R_cis_revision_PC14_chr12.txt>cis_eqtl231.txt;		grep 'cg05178654' cis_mQTL_chr12_1mbcenter.txt >cismqtl231.txt;					mqtl231=read.table('coloc_mqtl_231.txt',header=T,as.is=T);	mqtl7=read.table('coloc_mqtl_7.txt',header=T,as.is=T);						eqtl231=read.table('ciseqtl_maf231.txt',header=T,as.is=T);					write.table(t(col231$summary), 'output231.txt', quote=F,row.names=F,col.names=T);	col231=coloc.abf(mqtl231,eqtl231,p1=0.0001,p2=0.0001,p12=0.00001);	col231=coloc.abf(mqtl231,eqtl231,p1=0.00001,p2=0.00001,p12=0.0000001);
232	ILMN_2312275	rs12434485	ch	14	-0.0363598	3.86053e-13	cg22989813	rs12434485_C	-0.301772	2.17549e-61	0.935	0.86	plink --noweb --bfile id400_ld --snp rs12434485 --window 250 --freq --out maf232;	grep 'ILMN_2312275' eQTL_results_R_cis_revision_PC14_chr14.txt>cis_eqtl232.txt;		grep 'cg22989813' cis_mQTL_chr14_1mbcenter.txt >cismqtl232.txt;					mqtl232=read.table('coloc_mqtl_232.txt',header=T,as.is=T);	mqtl1=read.table('coloc_mqtl_1.txt',header=T,as.is=T);						eqtl232=read.table('ciseqtl_maf232.txt',header=T,as.is=T);					write.table(t(col232$summary), 'output232.txt', quote=F,row.names=F,col.names=T);	col232=coloc.abf(mqtl232,eqtl232,p1=0.0001,p2=0.0001,p12=0.00001);	col232=coloc.abf(mqtl232,eqtl232,p1=0.00001,p2=0.00001,p12=0.0000001);
233	ILMN_1724066	rs12439272	ch	15	0.0681459	1.37514e-23	cg19143959	rs12439272_A	-0.0612178	2.5835e-09	1	1	plink --noweb --bfile id400_ld --snp rs12439272 --window 250 --freq --out maf233;	grep 'ILMN_1724066' eQTL_results_R_cis_revision_PC14_chr15.txt>cis_eqtl233.txt;		grep 'cg19143959' cis_mQTL_chr15_1mbcenter.txt >cismqtl233.txt;					mqtl233=read.table('coloc_mqtl_233.txt',header=T,as.is=T);	mqtl2=read.table('coloc_mqtl_2.txt',header=T,as.is=T);						eqtl233=read.table('ciseqtl_maf233.txt',header=T,as.is=T);					write.table(t(col233$summary), 'output233.txt', quote=F,row.names=F,col.names=T);	col233=coloc.abf(mqtl233,eqtl233,p1=0.0001,p2=0.0001,p12=0.00001);	col233=coloc.abf(mqtl233,eqtl233,p1=0.00001,p2=0.00001,p12=0.0000001);
234	ILMN_1697629	rs12440747	ch	15	0.0301283	4.08251e-09	cg02710860	rs12440747_A	-0.141227	8.85696e-42	1	1	plink --noweb --bfile id400_ld --snp rs12440747 --window 250 --freq --out maf234;	grep 'ILMN_1697629' eQTL_results_R_cis_revision_PC14_chr15.txt>cis_eqtl234.txt;		grep 'cg02710860' cis_mQTL_chr15_1mbcenter.txt >cismqtl234.txt;					mqtl234=read.table('coloc_mqtl_234.txt',header=T,as.is=T);	mqtl3=read.table('coloc_mqtl_3.txt',header=T,as.is=T);						eqtl234=read.table('ciseqtl_maf234.txt',header=T,as.is=T);					write.table(t(col234$summary), 'output234.txt', quote=F,row.names=F,col.names=T);	col234=coloc.abf(mqtl234,eqtl234,p1=0.0001,p2=0.0001,p12=0.00001);	col234=coloc.abf(mqtl234,eqtl234,p1=0.00001,p2=0.00001,p12=0.0000001);
235	ILMN_1781360	rs12445041	ch	16	-0.0794278	7.06759e-28	cg03416601	rs12445041_A	-0.0303946	4.1129e-07	0.965	0.874	plink --noweb --bfile id400_ld --snp rs12445041 --window 250 --freq --out maf235;	grep 'ILMN_1781360' eQTL_results_R_cis_revision_PC14_chr16.txt>cis_eqtl235.txt;		grep 'cg03416601' cis_mQTL_chr16_1mbcenter.txt >cismqtl235.txt;					mqtl235=read.table('coloc_mqtl_235.txt',header=T,as.is=T);	mqtl4=read.table('coloc_mqtl_4.txt',header=T,as.is=T);						eqtl235=read.table('ciseqtl_maf235.txt',header=T,as.is=T);					write.table(t(col235$summary), 'output235.txt', quote=F,row.names=F,col.names=T);	col235=coloc.abf(mqtl235,eqtl235,p1=0.0001,p2=0.0001,p12=0.00001);	col235=coloc.abf(mqtl235,eqtl235,p1=0.00001,p2=0.00001,p12=0.0000001);
236	ILMN_1767135	rs12471731	ch	2	0.138416	1.90079e-49	cg04010122	rs12471731_A	0.216358	4.17425e-46	0.965	0.891	plink --noweb --bfile id400_ld --snp rs12471731 --window 250 --freq --out maf236;	grep 'ILMN_1767135' eQTL_results_R_cis_revision_PC14_chr2.txt>cis_eqtl236.txt;		grep 'cg04010122' cis_mQTL_chr2_1mbcenter.txt >cismqtl236.txt;					mqtl236=read.table('coloc_mqtl_236.txt',header=T,as.is=T);	mqtl5=read.table('coloc_mqtl_5.txt',header=T,as.is=T);						eqtl236=read.table('ciseqtl_maf236.txt',header=T,as.is=T);					write.table(t(col236$summary), 'output236.txt', quote=F,row.names=F,col.names=T);	col236=coloc.abf(mqtl236,eqtl236,p1=0.0001,p2=0.0001,p12=0.00001);	col236=coloc.abf(mqtl236,eqtl236,p1=0.00001,p2=0.00001,p12=0.0000001);
237	ILMN_2303912	rs12490	ch	4	0.0373846	3.03464e-09	cg20740157	rs12490_T	0.107587	1.67831e-12	0.956	0.872	plink --noweb --bfile id400_ld --snp rs12490 --window 250 --freq --out maf237;	grep 'ILMN_2303912' eQTL_results_R_cis_revision_PC14_chr4.txt>cis_eqtl237.txt;		grep 'cg20740157' cis_mQTL_chr4_1mbcenter.txt >cismqtl237.txt;					mqtl237=read.table('coloc_mqtl_237.txt',header=T,as.is=T);	mqtl6=read.table('coloc_mqtl_6.txt',header=T,as.is=T);						eqtl237=read.table('ciseqtl_maf237.txt',header=T,as.is=T);					write.table(t(col237$summary), 'output237.txt', quote=F,row.names=F,col.names=T);	col237=coloc.abf(mqtl237,eqtl237,p1=0.0001,p2=0.0001,p12=0.00001);	col237=coloc.abf(mqtl237,eqtl237,p1=0.00001,p2=0.00001,p12=0.0000001);
238	ILMN_1739274	rs12497256	ch	3	-0.0314462	3.79887e-12	cg13750441	rs12497256_G	0.0947978	3.68167e-25	1	1	plink --noweb --bfile id400_ld --snp rs12497256 --window 250 --freq --out maf238;	grep 'ILMN_1739274' eQTL_results_R_cis_revision_PC14_chr3.txt>cis_eqtl238.txt;		grep 'cg13750441' cis_mQTL_chr3_1mbcenter.txt >cismqtl238.txt;					mqtl238=read.table('coloc_mqtl_238.txt',header=T,as.is=T);	mqtl7=read.table('coloc_mqtl_7.txt',header=T,as.is=T);						eqtl238=read.table('ciseqtl_maf238.txt',header=T,as.is=T);					write.table(t(col238$summary), 'output238.txt', quote=F,row.names=F,col.names=T);	col238=coloc.abf(mqtl238,eqtl238,p1=0.0001,p2=0.0001,p12=0.00001);	col238=coloc.abf(mqtl238,eqtl238,p1=0.00001,p2=0.00001,p12=0.0000001);
239	ILMN_1735918	rs12534131	ch	7	0.0265048	1.09821e-07	cg08027265	rs12534131_T	-0.265101	4.61159e-87	1	1	plink --noweb --bfile id400_ld --snp rs12534131 --window 250 --freq --out maf239;	grep 'ILMN_1735918' eQTL_results_R_cis_revision_PC14_chr7.txt>cis_eqtl239.txt;		grep 'cg08027265' cis_mQTL_chr7_1mbcenter.txt >cismqtl239.txt;					mqtl239=read.table('coloc_mqtl_239.txt',header=T,as.is=T);	mqtl1=read.table('coloc_mqtl_1.txt',header=T,as.is=T);						eqtl239=read.table('ciseqtl_maf239.txt',header=T,as.is=T);					write.table(t(col239$summary), 'output239.txt', quote=F,row.names=F,col.names=T);	col239=coloc.abf(mqtl239,eqtl239,p1=0.0001,p2=0.0001,p12=0.00001);	col239=coloc.abf(mqtl239,eqtl239,p1=0.00001,p2=0.00001,p12=0.0000001);
240	ILMN_3307025	rs12538002	ch	7	0.0596376	6.99404e-23	cg19149522	rs12538002_G	-0.448433	1.83762e-80	0.988	0.945	plink --noweb --bfile id400_ld --snp rs12538002 --window 250 --freq --out maf240;	grep 'ILMN_3307025' eQTL_results_R_cis_revision_PC14_chr7.txt>cis_eqtl240.txt;		grep 'cg19149522' cis_mQTL_chr7_1mbcenter.txt >cismqtl240.txt;					mqtl240=read.table('coloc_mqtl_240.txt',header=T,as.is=T);	mqtl2=read.table('coloc_mqtl_2.txt',header=T,as.is=T);						eqtl240=read.table('ciseqtl_maf240.txt',header=T,as.is=T);					write.table(t(col240$summary), 'output240.txt', quote=F,row.names=F,col.names=T);	col240=coloc.abf(mqtl240,eqtl240,p1=0.0001,p2=0.0001,p12=0.00001);	col240=coloc.abf(mqtl240,eqtl240,p1=0.00001,p2=0.00001,p12=0.0000001);
241	ILMN_1703926	rs1254600	ch	14	0.0673722	2.52461e-18	cg21502048	rs1254600_G	-0.0511353	5.85428e-06	1	1	plink --noweb --bfile id400_ld --snp rs1254600 --window 250 --freq --out maf241;	grep 'ILMN_1703926' eQTL_results_R_cis_revision_PC14_chr14.txt>cis_eqtl241.txt;		grep 'cg21502048' cis_mQTL_chr14_1mbcenter.txt >cismqtl241.txt;					mqtl241=read.table('coloc_mqtl_241.txt',header=T,as.is=T);	mqtl3=read.table('coloc_mqtl_3.txt',header=T,as.is=T);						eqtl241=read.table('ciseqtl_maf241.txt',header=T,as.is=T);					write.table(t(col241$summary), 'output241.txt', quote=F,row.names=F,col.names=T);	col241=coloc.abf(mqtl241,eqtl241,p1=0.0001,p2=0.0001,p12=0.00001);	col241=coloc.abf(mqtl241,eqtl241,p1=0.00001,p2=0.00001,p12=0.0000001);
242	ILMN_1714709	rs12554353	ch	9	0.18111	1.86611e-25	cg14208057	rs12554353_A	-0.068846	5.84006e-09	1	1	plink --noweb --bfile id400_ld --snp rs12554353 --window 250 --freq --out maf242;	grep 'ILMN_1714709' eQTL_results_R_cis_revision_PC14_chr9.txt>cis_eqtl242.txt;		grep 'cg14208057' cis_mQTL_chr9_1mbcenter.txt >cismqtl242.txt;					mqtl242=read.table('coloc_mqtl_242.txt',header=T,as.is=T);	mqtl4=read.table('coloc_mqtl_4.txt',header=T,as.is=T);						eqtl242=read.table('ciseqtl_maf242.txt',header=T,as.is=T);					write.table(t(col242$summary), 'output242.txt', quote=F,row.names=F,col.names=T);	col242=coloc.abf(mqtl242,eqtl242,p1=0.0001,p2=0.0001,p12=0.00001);	col242=coloc.abf(mqtl242,eqtl242,p1=0.00001,p2=0.00001,p12=0.0000001);
243	ILMN_1752478	rs12562441	ch	1	-0.0996064	6.2497e-08	cg06758644	rs12562441_A	0.438657	2.77029e-28	1	0.978	plink --noweb --bfile id400_ld --snp rs12562441 --window 250 --freq --out maf243;	grep 'ILMN_1752478' eQTL_results_R_cis_revision_PC14_chr1.txt>cis_eqtl243.txt;		grep 'cg06758644' cis_mQTL_chr1_1mbcenter.txt >cismqtl243.txt;					mqtl243=read.table('coloc_mqtl_243.txt',header=T,as.is=T);	mqtl5=read.table('coloc_mqtl_5.txt',header=T,as.is=T);						eqtl243=read.table('ciseqtl_maf243.txt',header=T,as.is=T);					write.table(t(col243$summary), 'output243.txt', quote=F,row.names=F,col.names=T);	col243=coloc.abf(mqtl243,eqtl243,p1=0.0001,p2=0.0001,p12=0.00001);	col243=coloc.abf(mqtl243,eqtl243,p1=0.00001,p2=0.00001,p12=0.0000001);
244	ILMN_1739576	rs12577557	ch	11	0.0879395	3.58047e-13	cg18311341	rs12577557_C	-0.094166	7.40354e-12	1	1	plink --noweb --bfile id400_ld --snp rs12577557 --window 250 --freq --out maf244;	grep 'ILMN_1739576' eQTL_results_R_cis_revision_PC14_chr11.txt>cis_eqtl244.txt;		grep 'cg18311341' cis_mQTL_chr11_1mbcenter.txt >cismqtl244.txt;					mqtl244=read.table('coloc_mqtl_244.txt',header=T,as.is=T);	mqtl6=read.table('coloc_mqtl_6.txt',header=T,as.is=T);						eqtl244=read.table('ciseqtl_maf244.txt',header=T,as.is=T);					write.table(t(col244$summary), 'output244.txt', quote=F,row.names=F,col.names=T);	col244=coloc.abf(mqtl244,eqtl244,p1=0.0001,p2=0.0001,p12=0.00001);	col244=coloc.abf(mqtl244,eqtl244,p1=0.00001,p2=0.00001,p12=0.0000001);
245	ILMN_2199298	rs12611062	ch	19	0.297619	1.47915e-91	cg06595479	rs12611062_A	0.207769	9.43458e-13	1	1	plink --noweb --bfile id400_ld --snp rs12611062 --window 250 --freq --out maf245;	grep 'ILMN_2199298' eQTL_results_R_cis_revision_PC14_chr19.txt>cis_eqtl245.txt;		grep 'cg06595479' cis_mQTL_chr19_1mbcenter.txt >cismqtl245.txt;					mqtl245=read.table('coloc_mqtl_245.txt',header=T,as.is=T);	mqtl7=read.table('coloc_mqtl_7.txt',header=T,as.is=T);						eqtl245=read.table('ciseqtl_maf245.txt',header=T,as.is=T);					write.table(t(col245$summary), 'output245.txt', quote=F,row.names=F,col.names=T);	col245=coloc.abf(mqtl245,eqtl245,p1=0.0001,p2=0.0001,p12=0.00001);	col245=coloc.abf(mqtl245,eqtl245,p1=0.00001,p2=0.00001,p12=0.0000001);
246	ILMN_1713496	rs12614498	ch	2	-0.0325811	4.9694e-09	cg06909254	rs12614498_A	0.0294898	2.72653e-06	1	1	plink --noweb --bfile id400_ld --snp rs12614498 --window 250 --freq --out maf246;	grep 'ILMN_1713496' eQTL_results_R_cis_revision_PC14_chr2.txt>cis_eqtl246.txt;		grep 'cg06909254' cis_mQTL_chr2_1mbcenter.txt >cismqtl246.txt;					mqtl246=read.table('coloc_mqtl_246.txt',header=T,as.is=T);	mqtl1=read.table('coloc_mqtl_1.txt',header=T,as.is=T);						eqtl246=read.table('ciseqtl_maf246.txt',header=T,as.is=T);					write.table(t(col246$summary), 'output246.txt', quote=F,row.names=F,col.names=T);	col246=coloc.abf(mqtl246,eqtl246,p1=0.0001,p2=0.0001,p12=0.00001);	col246=coloc.abf(mqtl246,eqtl246,p1=0.00001,p2=0.00001,p12=0.0000001);
247	ILMN_1763540	rs12617599	ch	2	-0.0317379	2.58631e-08	cg19878627	rs12617599_C	-0.392401	8.68985e-28	1	1	plink --noweb --bfile id400_ld --snp rs12617599 --window 250 --freq --out maf247;	grep 'ILMN_1763540' eQTL_results_R_cis_revision_PC14_chr2.txt>cis_eqtl247.txt;		grep 'cg19878627' cis_mQTL_chr2_1mbcenter.txt >cismqtl247.txt;					mqtl247=read.table('coloc_mqtl_247.txt',header=T,as.is=T);	mqtl2=read.table('coloc_mqtl_2.txt',header=T,as.is=T);						eqtl247=read.table('ciseqtl_maf247.txt',header=T,as.is=T);					write.table(t(col247$summary), 'output247.txt', quote=F,row.names=F,col.names=T);	col247=coloc.abf(mqtl247,eqtl247,p1=0.0001,p2=0.0001,p12=0.00001);	col247=coloc.abf(mqtl247,eqtl247,p1=0.00001,p2=0.00001,p12=0.0000001);
248	ILMN_1658259	rs12628465	ch	22	0.0306479	1.8978e-09	cg00930606	rs12628465_G	-0.0352395	6.99117e-06	1	1	plink --noweb --bfile id400_ld --snp rs12628465 --window 250 --freq --out maf248;	grep 'ILMN_1658259' eQTL_results_R_cis_revision_PC14_chr22.txt>cis_eqtl248.txt;		grep 'cg00930606' cis_mQTL_chr22_1mbcenter.txt >cismqtl248.txt;					mqtl248=read.table('coloc_mqtl_248.txt',header=T,as.is=T);	mqtl3=read.table('coloc_mqtl_3.txt',header=T,as.is=T);						eqtl248=read.table('ciseqtl_maf248.txt',header=T,as.is=T);					write.table(t(col248$summary), 'output248.txt', quote=F,row.names=F,col.names=T);	col248=coloc.abf(mqtl248,eqtl248,p1=0.0001,p2=0.0001,p12=0.00001);	col248=coloc.abf(mqtl248,eqtl248,p1=0.00001,p2=0.00001,p12=0.0000001);
249	ILMN_1700074	rs12638341	ch	3	0.0699349	3.08145e-23	cg16361947	rs12638341_T	0.0651619	8.24513e-18	1	1	plink --noweb --bfile id400_ld --snp rs12638341 --window 250 --freq --out maf249;	grep 'ILMN_1700074' eQTL_results_R_cis_revision_PC14_chr3.txt>cis_eqtl249.txt;		grep 'cg16361947' cis_mQTL_chr3_1mbcenter.txt >cismqtl249.txt;					mqtl249=read.table('coloc_mqtl_249.txt',header=T,as.is=T);	mqtl4=read.table('coloc_mqtl_4.txt',header=T,as.is=T);						eqtl249=read.table('ciseqtl_maf249.txt',header=T,as.is=T);					write.table(t(col249$summary), 'output249.txt', quote=F,row.names=F,col.names=T);	col249=coloc.abf(mqtl249,eqtl249,p1=0.0001,p2=0.0001,p12=0.00001);	col249=coloc.abf(mqtl249,eqtl249,p1=0.00001,p2=0.00001,p12=0.0000001);
250	ILMN_1713990	rs12667888	ch	7	-0.0736654	1.32366e-11	cg03568858	rs12667888_G	0.0946023	1.35001e-09	1	1	plink --noweb --bfile id400_ld --snp rs12667888 --window 250 --freq --out maf250;	grep 'ILMN_1713990' eQTL_results_R_cis_revision_PC14_chr7.txt>cis_eqtl250.txt;		grep 'cg03568858' cis_mQTL_chr7_1mbcenter.txt >cismqtl250.txt;					mqtl250=read.table('coloc_mqtl_250.txt',header=T,as.is=T);	mqtl5=read.table('coloc_mqtl_5.txt',header=T,as.is=T);						eqtl250=read.table('ciseqtl_maf250.txt',header=T,as.is=T);					write.table(t(col250$summary), 'output250.txt', quote=F,row.names=F,col.names=T);	col250=coloc.abf(mqtl250,eqtl250,p1=0.0001,p2=0.0001,p12=0.00001);	col250=coloc.abf(mqtl250,eqtl250,p1=0.00001,p2=0.00001,p12=0.0000001);
251	ILMN_2307598	rs12703771	ch	7	0.0392897	2.88308e-09	cg05356848	rs12703771_A	0.159478	2.45121e-13	1	1	plink --noweb --bfile id400_ld --snp rs12703771 --window 250 --freq --out maf251;	grep 'ILMN_2307598' eQTL_results_R_cis_revision_PC14_chr7.txt>cis_eqtl251.txt;		grep 'cg05356848' cis_mQTL_chr7_1mbcenter.txt >cismqtl251.txt;					mqtl251=read.table('coloc_mqtl_251.txt',header=T,as.is=T);	mqtl6=read.table('coloc_mqtl_6.txt',header=T,as.is=T);						eqtl251=read.table('ciseqtl_maf251.txt',header=T,as.is=T);					write.table(t(col251$summary), 'output251.txt', quote=F,row.names=F,col.names=T);	col251=coloc.abf(mqtl251,eqtl251,p1=0.0001,p2=0.0001,p12=0.00001);	col251=coloc.abf(mqtl251,eqtl251,p1=0.00001,p2=0.00001,p12=0.0000001);
252	ILMN_1703374	rs12728629	ch	1	-0.042694	1.1063e-07	cg11963006	rs12728629_A	0.106406	1.26265e-26	1	1	plink --noweb --bfile id400_ld --snp rs12728629 --window 250 --freq --out maf252;	grep 'ILMN_1703374' eQTL_results_R_cis_revision_PC14_chr1.txt>cis_eqtl252.txt;		grep 'cg11963006' cis_mQTL_chr1_1mbcenter.txt >cismqtl252.txt;					mqtl252=read.table('coloc_mqtl_252.txt',header=T,as.is=T);	mqtl7=read.table('coloc_mqtl_7.txt',header=T,as.is=T);						eqtl252=read.table('ciseqtl_maf252.txt',header=T,as.is=T);					write.table(t(col252$summary), 'output252.txt', quote=F,row.names=F,col.names=T);	col252=coloc.abf(mqtl252,eqtl252,p1=0.0001,p2=0.0001,p12=0.00001);	col252=coloc.abf(mqtl252,eqtl252,p1=0.00001,p2=0.00001,p12=0.0000001);
253	ILMN_1781580	rs12728	ch	7	-0.0546867	3.91592e-15	cg06915202	rs12728_T	-0.318647	1.4854e-13	1	1	plink --noweb --bfile id400_ld --snp rs12728 --window 250 --freq --out maf253;	grep 'ILMN_1781580' eQTL_results_R_cis_revision_PC14_chr7.txt>cis_eqtl253.txt;		grep 'cg06915202' cis_mQTL_chr7_1mbcenter.txt >cismqtl253.txt;					mqtl253=read.table('coloc_mqtl_253.txt',header=T,as.is=T);	mqtl1=read.table('coloc_mqtl_1.txt',header=T,as.is=T);						eqtl253=read.table('ciseqtl_maf253.txt',header=T,as.is=T);					write.table(t(col253$summary), 'output253.txt', quote=F,row.names=F,col.names=T);	col253=coloc.abf(mqtl253,eqtl253,p1=0.0001,p2=0.0001,p12=0.00001);	col253=coloc.abf(mqtl253,eqtl253,p1=0.00001,p2=0.00001,p12=0.0000001);
254	ILMN_2061565	rs12731309	ch	1	0.186174	3.77982e-51	cg18023674	rs12731309_A	0.0575281	8.54386e-07	1	1	plink --noweb --bfile id400_ld --snp rs12731309 --window 250 --freq --out maf254;	grep 'ILMN_2061565' eQTL_results_R_cis_revision_PC14_chr1.txt>cis_eqtl254.txt;		grep 'cg18023674' cis_mQTL_chr1_1mbcenter.txt >cismqtl254.txt;					mqtl254=read.table('coloc_mqtl_254.txt',header=T,as.is=T);	mqtl2=read.table('coloc_mqtl_2.txt',header=T,as.is=T);						eqtl254=read.table('ciseqtl_maf254.txt',header=T,as.is=T);					write.table(t(col254$summary), 'output254.txt', quote=F,row.names=F,col.names=T);	col254=coloc.abf(mqtl254,eqtl254,p1=0.0001,p2=0.0001,p12=0.00001);	col254=coloc.abf(mqtl254,eqtl254,p1=0.00001,p2=0.00001,p12=0.0000001);
255	ILMN_1716979	rs12745189	ch	1	-0.122365	1.16671e-29	cg22247664	rs12745189_T	0.164355	2.72476e-33	1	1	plink --noweb --bfile id400_ld --snp rs12745189 --window 250 --freq --out maf255;	grep 'ILMN_1716979' eQTL_results_R_cis_revision_PC14_chr1.txt>cis_eqtl255.txt;		grep 'cg22247664' cis_mQTL_chr1_1mbcenter.txt >cismqtl255.txt;					mqtl255=read.table('coloc_mqtl_255.txt',header=T,as.is=T);	mqtl3=read.table('coloc_mqtl_3.txt',header=T,as.is=T);						eqtl255=read.table('ciseqtl_maf255.txt',header=T,as.is=T);					write.table(t(col255$summary), 'output255.txt', quote=F,row.names=F,col.names=T);	col255=coloc.abf(mqtl255,eqtl255,p1=0.0001,p2=0.0001,p12=0.00001);	col255=coloc.abf(mqtl255,eqtl255,p1=0.00001,p2=0.00001,p12=0.0000001);
256	ILMN_3249175	rs1275187	ch	13	0.0547063	3.87673e-14	cg08949143	rs1275187_A	0.0514532	4.74634e-07	1	1	plink --noweb --bfile id400_ld --snp rs1275187 --window 250 --freq --out maf256;	grep 'ILMN_3249175' eQTL_results_R_cis_revision_PC14_chr13.txt>cis_eqtl256.txt;		grep 'cg08949143' cis_mQTL_chr13_1mbcenter.txt >cismqtl256.txt;					mqtl256=read.table('coloc_mqtl_256.txt',header=T,as.is=T);	mqtl4=read.table('coloc_mqtl_4.txt',header=T,as.is=T);						eqtl256=read.table('ciseqtl_maf256.txt',header=T,as.is=T);					write.table(t(col256$summary), 'output256.txt', quote=F,row.names=F,col.names=T);	col256=coloc.abf(mqtl256,eqtl256,p1=0.0001,p2=0.0001,p12=0.00001);	col256=coloc.abf(mqtl256,eqtl256,p1=0.00001,p2=0.00001,p12=0.0000001);
257	ILMN_1721989	rs12752970	ch	1	-0.0200553	8.51896e-06	cg23068939	rs12752970_A	-0.0724242	1.49623e-11	1	1	plink --noweb --bfile id400_ld --snp rs12752970 --window 250 --freq --out maf257;	grep 'ILMN_1721989' eQTL_results_R_cis_revision_PC14_chr1.txt>cis_eqtl257.txt;		grep 'cg23068939' cis_mQTL_chr1_1mbcenter.txt >cismqtl257.txt;					mqtl257=read.table('coloc_mqtl_257.txt',header=T,as.is=T);	mqtl5=read.table('coloc_mqtl_5.txt',header=T,as.is=T);						eqtl257=read.table('ciseqtl_maf257.txt',header=T,as.is=T);					write.table(t(col257$summary), 'output257.txt', quote=F,row.names=F,col.names=T);	col257=coloc.abf(mqtl257,eqtl257,p1=0.0001,p2=0.0001,p12=0.00001);	col257=coloc.abf(mqtl257,eqtl257,p1=0.00001,p2=0.00001,p12=0.0000001);
258	ILMN_1664006	rs12756830	ch	1	0.0248471	4.63476e-06	cg06086933	rs12756830_A	-0.115084	1.58289e-25	1	1	plink --noweb --bfile id400_ld --snp rs12756830 --window 250 --freq --out maf258;	grep 'ILMN_1664006' eQTL_results_R_cis_revision_PC14_chr1.txt>cis_eqtl258.txt;		grep 'cg06086933' cis_mQTL_chr1_1mbcenter.txt >cismqtl258.txt;					mqtl258=read.table('coloc_mqtl_258.txt',header=T,as.is=T);	mqtl6=read.table('coloc_mqtl_6.txt',header=T,as.is=T);						eqtl258=read.table('ciseqtl_maf258.txt',header=T,as.is=T);					write.table(t(col258$summary), 'output258.txt', quote=F,row.names=F,col.names=T);	col258=coloc.abf(mqtl258,eqtl258,p1=0.0001,p2=0.0001,p12=0.00001);	col258=coloc.abf(mqtl258,eqtl258,p1=0.00001,p2=0.00001,p12=0.0000001);
259	ILMN_1789361	rs12769818	ch	10	0.171281	9.40891e-33	cg13817732	rs12769818_A	0.133831	2.66156e-11	1	1	plink --noweb --bfile id400_ld --snp rs12769818 --window 250 --freq --out maf259;	grep 'ILMN_1789361' eQTL_results_R_cis_revision_PC14_chr10.txt>cis_eqtl259.txt;		grep 'cg13817732' cis_mQTL_chr10_1mbcenter.txt >cismqtl259.txt;					mqtl259=read.table('coloc_mqtl_259.txt',header=T,as.is=T);	mqtl7=read.table('coloc_mqtl_7.txt',header=T,as.is=T);						eqtl259=read.table('ciseqtl_maf259.txt',header=T,as.is=T);					write.table(t(col259$summary), 'output259.txt', quote=F,row.names=F,col.names=T);	col259=coloc.abf(mqtl259,eqtl259,p1=0.0001,p2=0.0001,p12=0.00001);	col259=coloc.abf(mqtl259,eqtl259,p1=0.00001,p2=0.00001,p12=0.0000001);
260	ILMN_1762712	rs12778642	ch	10	-0.0279798	8.75784e-06	cg16508068	rs12778642_C	-0.0606642	1.83156e-14	1	1	plink --noweb --bfile id400_ld --snp rs12778642 --window 250 --freq --out maf260;	grep 'ILMN_1762712' eQTL_results_R_cis_revision_PC14_chr10.txt>cis_eqtl260.txt;		grep 'cg16508068' cis_mQTL_chr10_1mbcenter.txt >cismqtl260.txt;					mqtl260=read.table('coloc_mqtl_260.txt',header=T,as.is=T);	mqtl1=read.table('coloc_mqtl_1.txt',header=T,as.is=T);						eqtl260=read.table('ciseqtl_maf260.txt',header=T,as.is=T);					write.table(t(col260$summary), 'output260.txt', quote=F,row.names=F,col.names=T);	col260=coloc.abf(mqtl260,eqtl260,p1=0.0001,p2=0.0001,p12=0.00001);	col260=coloc.abf(mqtl260,eqtl260,p1=0.00001,p2=0.00001,p12=0.0000001);
261	ILMN_1741391	rs12883816	ch	14	0.0380589	1.80093e-08	cg05014952	rs12883816_A	-0.0680734	3.27885e-08	0.969	0.909	plink --noweb --bfile id400_ld --snp rs12883816 --window 250 --freq --out maf261;	grep 'ILMN_1741391' eQTL_results_R_cis_revision_PC14_chr14.txt>cis_eqtl261.txt;		grep 'cg05014952' cis_mQTL_chr14_1mbcenter.txt >cismqtl261.txt;					mqtl261=read.table('coloc_mqtl_261.txt',header=T,as.is=T);	mqtl2=read.table('coloc_mqtl_2.txt',header=T,as.is=T);						eqtl261=read.table('ciseqtl_maf261.txt',header=T,as.is=T);					write.table(t(col261$summary), 'output261.txt', quote=F,row.names=F,col.names=T);	col261=coloc.abf(mqtl261,eqtl261,p1=0.0001,p2=0.0001,p12=0.00001);	col261=coloc.abf(mqtl261,eqtl261,p1=0.00001,p2=0.00001,p12=0.0000001);
262	ILMN_1811110	rs12886745	ch	14	0.0721932	1.16612e-15	cg20488157	rs12886745_T	0.200672	4.76122e-46	0.974	0.949	plink --noweb --bfile id400_ld --snp rs12886745 --window 250 --freq --out maf262;	grep 'ILMN_1811110' eQTL_results_R_cis_revision_PC14_chr14.txt>cis_eqtl262.txt;		grep 'cg20488157' cis_mQTL_chr14_1mbcenter.txt >cismqtl262.txt;					mqtl262=read.table('coloc_mqtl_262.txt',header=T,as.is=T);	mqtl3=read.table('coloc_mqtl_3.txt',header=T,as.is=T);						eqtl262=read.table('ciseqtl_maf262.txt',header=T,as.is=T);					write.table(t(col262$summary), 'output262.txt', quote=F,row.names=F,col.names=T);	col262=coloc.abf(mqtl262,eqtl262,p1=0.0001,p2=0.0001,p12=0.00001);	col262=coloc.abf(mqtl262,eqtl262,p1=0.00001,p2=0.00001,p12=0.0000001);
263	ILMN_1783956	rs12903325	ch	15	-0.110657	1.31399e-30	cg21670987	rs12903325_C	0.402271	6.84392e-142	1	1	plink --noweb --bfile id400_ld --snp rs12903325 --window 250 --freq --out maf263;	grep 'ILMN_1783956' eQTL_results_R_cis_revision_PC14_chr15.txt>cis_eqtl263.txt;		grep 'cg21670987' cis_mQTL_chr15_1mbcenter.txt >cismqtl263.txt;					mqtl263=read.table('coloc_mqtl_263.txt',header=T,as.is=T);	mqtl4=read.table('coloc_mqtl_4.txt',header=T,as.is=T);						eqtl263=read.table('ciseqtl_maf263.txt',header=T,as.is=T);					write.table(t(col263$summary), 'output263.txt', quote=F,row.names=F,col.names=T);	col263=coloc.abf(mqtl263,eqtl263,p1=0.0001,p2=0.0001,p12=0.00001);	col263=coloc.abf(mqtl263,eqtl263,p1=0.00001,p2=0.00001,p12=0.0000001);
264	ILMN_1684205	rs12904427	ch	15	-0.143225	1.70693e-38	cg02461011	rs12904427_A	0.2029	1.98155e-31	1	1	plink --noweb --bfile id400_ld --snp rs12904427 --window 250 --freq --out maf264;	grep 'ILMN_1684205' eQTL_results_R_cis_revision_PC14_chr15.txt>cis_eqtl264.txt;		grep 'cg02461011' cis_mQTL_chr15_1mbcenter.txt >cismqtl264.txt;					mqtl264=read.table('coloc_mqtl_264.txt',header=T,as.is=T);	mqtl5=read.table('coloc_mqtl_5.txt',header=T,as.is=T);						eqtl264=read.table('ciseqtl_maf264.txt',header=T,as.is=T);					write.table(t(col264$summary), 'output264.txt', quote=F,row.names=F,col.names=T);	col264=coloc.abf(mqtl264,eqtl264,p1=0.0001,p2=0.0001,p12=0.00001);	col264=coloc.abf(mqtl264,eqtl264,p1=0.00001,p2=0.00001,p12=0.0000001);
265	ILMN_1787680	rs12910524	ch	15	0.0405529	2.0557e-14	cg14397171	rs12910524_A	-0.0607758	5.83185e-09	1	1	plink --noweb --bfile id400_ld --snp rs12910524 --window 250 --freq --out maf265;	grep 'ILMN_1787680' eQTL_results_R_cis_revision_PC14_chr15.txt>cis_eqtl265.txt;		grep 'cg14397171' cis_mQTL_chr15_1mbcenter.txt >cismqtl265.txt;					mqtl265=read.table('coloc_mqtl_265.txt',header=T,as.is=T);	mqtl6=read.table('coloc_mqtl_6.txt',header=T,as.is=T);						eqtl265=read.table('ciseqtl_maf265.txt',header=T,as.is=T);					write.table(t(col265$summary), 'output265.txt', quote=F,row.names=F,col.names=T);	col265=coloc.abf(mqtl265,eqtl265,p1=0.0001,p2=0.0001,p12=0.00001);	col265=coloc.abf(mqtl265,eqtl265,p1=0.00001,p2=0.00001,p12=0.0000001);
266	ILMN_1781638	rs12911432	ch	15	0.0278457	1.08993e-06	cg12630461	rs12911432_G	-0.336551	1.07589e-14	1	1	plink --noweb --bfile id400_ld --snp rs12911432 --window 250 --freq --out maf266;	grep 'ILMN_1781638' eQTL_results_R_cis_revision_PC14_chr15.txt>cis_eqtl266.txt;		grep 'cg12630461' cis_mQTL_chr15_1mbcenter.txt >cismqtl266.txt;					mqtl266=read.table('coloc_mqtl_266.txt',header=T,as.is=T);	mqtl7=read.table('coloc_mqtl_7.txt',header=T,as.is=T);						eqtl266=read.table('ciseqtl_maf266.txt',header=T,as.is=T);					write.table(t(col266$summary), 'output266.txt', quote=F,row.names=F,col.names=T);	col266=coloc.abf(mqtl266,eqtl266,p1=0.0001,p2=0.0001,p12=0.00001);	col266=coloc.abf(mqtl266,eqtl266,p1=0.00001,p2=0.00001,p12=0.0000001);
267	ILMN_2121207	rs12972417	ch	19	-0.0249122	1.2785e-06	cg07839313	rs12972417_A	-0.118421	3.1341e-30	1	1	plink --noweb --bfile id400_ld --snp rs12972417 --window 250 --freq --out maf267;	grep 'ILMN_2121207' eQTL_results_R_cis_revision_PC14_chr19.txt>cis_eqtl267.txt;		grep 'cg07839313' cis_mQTL_chr19_1mbcenter.txt >cismqtl267.txt;					mqtl267=read.table('coloc_mqtl_267.txt',header=T,as.is=T);	mqtl1=read.table('coloc_mqtl_1.txt',header=T,as.is=T);						eqtl267=read.table('ciseqtl_maf267.txt',header=T,as.is=T);					write.table(t(col267$summary), 'output267.txt', quote=F,row.names=F,col.names=T);	col267=coloc.abf(mqtl267,eqtl267,p1=0.0001,p2=0.0001,p12=0.00001);	col267=coloc.abf(mqtl267,eqtl267,p1=0.00001,p2=0.00001,p12=0.0000001);
268	ILMN_1723115	rs13015305	ch	2	0.205771	7.67785e-52	cg03976366	rs13015305_A	0.0282577	2.19267e-06	1	1	plink --noweb --bfile id400_ld --snp rs13015305 --window 250 --freq --out maf268;	grep 'ILMN_1723115' eQTL_results_R_cis_revision_PC14_chr2.txt>cis_eqtl268.txt;		grep 'cg03976366' cis_mQTL_chr2_1mbcenter.txt >cismqtl268.txt;					mqtl268=read.table('coloc_mqtl_268.txt',header=T,as.is=T);	mqtl2=read.table('coloc_mqtl_2.txt',header=T,as.is=T);						eqtl268=read.table('ciseqtl_maf268.txt',header=T,as.is=T);					write.table(t(col268$summary), 'output268.txt', quote=F,row.names=F,col.names=T);	col268=coloc.abf(mqtl268,eqtl268,p1=0.0001,p2=0.0001,p12=0.00001);	col268=coloc.abf(mqtl268,eqtl268,p1=0.00001,p2=0.00001,p12=0.0000001);
269	ILMN_1695821	rs13034349	ch	2	0.0587401	3.71842e-15	cg18005337	rs13034349_A	-0.281621	1.44357e-08	1	1	plink --noweb --bfile id400_ld --snp rs13034349 --window 250 --freq --out maf269;	grep 'ILMN_1695821' eQTL_results_R_cis_revision_PC14_chr2.txt>cis_eqtl269.txt;		grep 'cg18005337' cis_mQTL_chr2_1mbcenter.txt >cismqtl269.txt;					mqtl269=read.table('coloc_mqtl_269.txt',header=T,as.is=T);	mqtl3=read.table('coloc_mqtl_3.txt',header=T,as.is=T);						eqtl269=read.table('ciseqtl_maf269.txt',header=T,as.is=T);					write.table(t(col269$summary), 'output269.txt', quote=F,row.names=F,col.names=T);	col269=coloc.abf(mqtl269,eqtl269,p1=0.0001,p2=0.0001,p12=0.00001);	col269=coloc.abf(mqtl269,eqtl269,p1=0.00001,p2=0.00001,p12=0.0000001);
270	ILMN_2200503	rs13073252	ch	3	-0.0356747	1.89283e-11	cg15344234	rs13073252_T	0.17353	8.52086e-19	1	1	plink --noweb --bfile id400_ld --snp rs13073252 --window 250 --freq --out maf270;	grep 'ILMN_2200503' eQTL_results_R_cis_revision_PC14_chr3.txt>cis_eqtl270.txt;		grep 'cg15344234' cis_mQTL_chr3_1mbcenter.txt >cismqtl270.txt;					mqtl270=read.table('coloc_mqtl_270.txt',header=T,as.is=T);	mqtl4=read.table('coloc_mqtl_4.txt',header=T,as.is=T);						eqtl270=read.table('ciseqtl_maf270.txt',header=T,as.is=T);					write.table(t(col270$summary), 'output270.txt', quote=F,row.names=F,col.names=T);	col270=coloc.abf(mqtl270,eqtl270,p1=0.0001,p2=0.0001,p12=0.00001);	col270=coloc.abf(mqtl270,eqtl270,p1=0.00001,p2=0.00001,p12=0.0000001);
271	ILMN_1730202	rs13084650	ch	3	0.0315033	8.14629e-07	cg03309760	rs13084650_G	0.0791464	2.41609e-20	1	1	plink --noweb --bfile id400_ld --snp rs13084650 --window 250 --freq --out maf271;	grep 'ILMN_1730202' eQTL_results_R_cis_revision_PC14_chr3.txt>cis_eqtl271.txt;		grep 'cg03309760' cis_mQTL_chr3_1mbcenter.txt >cismqtl271.txt;					mqtl271=read.table('coloc_mqtl_271.txt',header=T,as.is=T);	mqtl5=read.table('coloc_mqtl_5.txt',header=T,as.is=T);						eqtl271=read.table('ciseqtl_maf271.txt',header=T,as.is=T);					write.table(t(col271$summary), 'output271.txt', quote=F,row.names=F,col.names=T);	col271=coloc.abf(mqtl271,eqtl271,p1=0.0001,p2=0.0001,p12=0.00001);	col271=coloc.abf(mqtl271,eqtl271,p1=0.00001,p2=0.00001,p12=0.0000001);
272	ILMN_1788135	rs1308520	ch	1	0.0488102	4.07594e-17	cg26419962	rs1308520_A	0.328011	2.58522e-99	1	1	plink --noweb --bfile id400_ld --snp rs1308520 --window 250 --freq --out maf272;	grep 'ILMN_1788135' eQTL_results_R_cis_revision_PC14_chr1.txt>cis_eqtl272.txt;		grep 'cg26419962' cis_mQTL_chr1_1mbcenter.txt >cismqtl272.txt;					mqtl272=read.table('coloc_mqtl_272.txt',header=T,as.is=T);	mqtl6=read.table('coloc_mqtl_6.txt',header=T,as.is=T);						eqtl272=read.table('ciseqtl_maf272.txt',header=T,as.is=T);					write.table(t(col272$summary), 'output272.txt', quote=F,row.names=F,col.names=T);	col272=coloc.abf(mqtl272,eqtl272,p1=0.0001,p2=0.0001,p12=0.00001);	col272=coloc.abf(mqtl272,eqtl272,p1=0.00001,p2=0.00001,p12=0.0000001);
273	ILMN_1802082	rs13102278	ch	4	-0.0632965	3.19137e-15	cg07857469	rs13102278_G	-0.0800793	9.20818e-14	1	1	plink --noweb --bfile id400_ld --snp rs13102278 --window 250 --freq --out maf273;	grep 'ILMN_1802082' eQTL_results_R_cis_revision_PC14_chr4.txt>cis_eqtl273.txt;		grep 'cg07857469' cis_mQTL_chr4_1mbcenter.txt >cismqtl273.txt;					mqtl273=read.table('coloc_mqtl_273.txt',header=T,as.is=T);	mqtl7=read.table('coloc_mqtl_7.txt',header=T,as.is=T);						eqtl273=read.table('ciseqtl_maf273.txt',header=T,as.is=T);					write.table(t(col273$summary), 'output273.txt', quote=F,row.names=F,col.names=T);	col273=coloc.abf(mqtl273,eqtl273,p1=0.0001,p2=0.0001,p12=0.00001);	col273=coloc.abf(mqtl273,eqtl273,p1=0.00001,p2=0.00001,p12=0.0000001);
274	ILMN_1815908	rs13105102	ch	4	0.0669927	2.92734e-20	cg08334984	rs13105102_A	0.0639964	4.98454e-11	0.988	0.89	plink --noweb --bfile id400_ld --snp rs13105102 --window 250 --freq --out maf274;	grep 'ILMN_1815908' eQTL_results_R_cis_revision_PC14_chr4.txt>cis_eqtl274.txt;		grep 'cg08334984' cis_mQTL_chr4_1mbcenter.txt >cismqtl274.txt;					mqtl274=read.table('coloc_mqtl_274.txt',header=T,as.is=T);	mqtl1=read.table('coloc_mqtl_1.txt',header=T,as.is=T);						eqtl274=read.table('ciseqtl_maf274.txt',header=T,as.is=T);					write.table(t(col274$summary), 'output274.txt', quote=F,row.names=F,col.names=T);	col274=coloc.abf(mqtl274,eqtl274,p1=0.0001,p2=0.0001,p12=0.00001);	col274=coloc.abf(mqtl274,eqtl274,p1=0.00001,p2=0.00001,p12=0.0000001);
275	ILMN_1727738	rs13147688	ch	4	-0.0583224	9.41235e-13	cg14727777	rs13147688_G	-0.201165	9.36081e-41	1	1	plink --noweb --bfile id400_ld --snp rs13147688 --window 250 --freq --out maf275;	grep 'ILMN_1727738' eQTL_results_R_cis_revision_PC14_chr4.txt>cis_eqtl275.txt;		grep 'cg14727777' cis_mQTL_chr4_1mbcenter.txt >cismqtl275.txt;					mqtl275=read.table('coloc_mqtl_275.txt',header=T,as.is=T);	mqtl2=read.table('coloc_mqtl_2.txt',header=T,as.is=T);						eqtl275=read.table('ciseqtl_maf275.txt',header=T,as.is=T);					write.table(t(col275$summary), 'output275.txt', quote=F,row.names=F,col.names=T);	col275=coloc.abf(mqtl275,eqtl275,p1=0.0001,p2=0.0001,p12=0.00001);	col275=coloc.abf(mqtl275,eqtl275,p1=0.00001,p2=0.00001,p12=0.0000001);
276	ILMN_1669905	rs13186334	ch	5	-0.0851862	9.30539e-44	cg07768378	rs13186334_G	-0.0688589	6.81627e-16	0.951	0.869	plink --noweb --bfile id400_ld --snp rs13186334 --window 250 --freq --out maf276;	grep 'ILMN_1669905' eQTL_results_R_cis_revision_PC14_chr5.txt>cis_eqtl276.txt;		grep 'cg07768378' cis_mQTL_chr5_1mbcenter.txt >cismqtl276.txt;					mqtl276=read.table('coloc_mqtl_276.txt',header=T,as.is=T);	mqtl3=read.table('coloc_mqtl_3.txt',header=T,as.is=T);						eqtl276=read.table('ciseqtl_maf276.txt',header=T,as.is=T);					write.table(t(col276$summary), 'output276.txt', quote=F,row.names=F,col.names=T);	col276=coloc.abf(mqtl276,eqtl276,p1=0.0001,p2=0.0001,p12=0.00001);	col276=coloc.abf(mqtl276,eqtl276,p1=0.00001,p2=0.00001,p12=0.0000001);
277	ILMN_1664167	rs13202203	ch	6	-0.0659997	1.67302e-18	cg22784078	rs13202203_A	-0.107302	2.82328e-17	0.976	0.931	plink --noweb --bfile id400_ld --snp rs13202203 --window 250 --freq --out maf277;	grep 'ILMN_1664167' eQTL_results_R_cis_revision_PC14_chr6.txt>cis_eqtl277.txt;		grep 'cg22784078' cis_mQTL_chr6_1mbcenter.txt >cismqtl277.txt;					mqtl277=read.table('coloc_mqtl_277.txt',header=T,as.is=T);	mqtl4=read.table('coloc_mqtl_4.txt',header=T,as.is=T);						eqtl277=read.table('ciseqtl_maf277.txt',header=T,as.is=T);					write.table(t(col277$summary), 'output277.txt', quote=F,row.names=F,col.names=T);	col277=coloc.abf(mqtl277,eqtl277,p1=0.0001,p2=0.0001,p12=0.00001);	col277=coloc.abf(mqtl277,eqtl277,p1=0.00001,p2=0.00001,p12=0.0000001);
278	ILMN_1713141	rs13255394	ch	8	0.0961315	1.54423e-29	cg22843797	rs13255394_A	-0.0649148	1.87961e-11	1	1	plink --noweb --bfile id400_ld --snp rs13255394 --window 250 --freq --out maf278;	grep 'ILMN_1713141' eQTL_results_R_cis_revision_PC14_chr8.txt>cis_eqtl278.txt;		grep 'cg22843797' cis_mQTL_chr8_1mbcenter.txt >cismqtl278.txt;					mqtl278=read.table('coloc_mqtl_278.txt',header=T,as.is=T);	mqtl5=read.table('coloc_mqtl_5.txt',header=T,as.is=T);						eqtl278=read.table('ciseqtl_maf278.txt',header=T,as.is=T);					write.table(t(col278$summary), 'output278.txt', quote=F,row.names=F,col.names=T);	col278=coloc.abf(mqtl278,eqtl278,p1=0.0001,p2=0.0001,p12=0.00001);	col278=coloc.abf(mqtl278,eqtl278,p1=0.00001,p2=0.00001,p12=0.0000001);
279	ILMN_1793598	rs1326944	ch	11	0.117313	1.3482e-57	cg02333667	rs1326944_C	-0.075757	8.04465e-33	0.973	0.945	plink --noweb --bfile id400_ld --snp rs1326944 --window 250 --freq --out maf279;	grep 'ILMN_1793598' eQTL_results_R_cis_revision_PC14_chr11.txt>cis_eqtl279.txt;		grep 'cg02333667' cis_mQTL_chr11_1mbcenter.txt >cismqtl279.txt;					mqtl279=read.table('coloc_mqtl_279.txt',header=T,as.is=T);	mqtl6=read.table('coloc_mqtl_6.txt',header=T,as.is=T);						eqtl279=read.table('ciseqtl_maf279.txt',header=T,as.is=T);					write.table(t(col279$summary), 'output279.txt', quote=F,row.names=F,col.names=T);	col279=coloc.abf(mqtl279,eqtl279,p1=0.0001,p2=0.0001,p12=0.00001);	col279=coloc.abf(mqtl279,eqtl279,p1=0.00001,p2=0.00001,p12=0.0000001);
280	ILMN_1754421	rs13313520	ch	15	0.0530169	9.99846e-12	cg07883696	rs13313520_C	0.291091	8.27241e-52	1	1	plink --noweb --bfile id400_ld --snp rs13313520 --window 250 --freq --out maf280;	grep 'ILMN_1754421' eQTL_results_R_cis_revision_PC14_chr15.txt>cis_eqtl280.txt;		grep 'cg07883696' cis_mQTL_chr15_1mbcenter.txt >cismqtl280.txt;					mqtl280=read.table('coloc_mqtl_280.txt',header=T,as.is=T);	mqtl7=read.table('coloc_mqtl_7.txt',header=T,as.is=T);						eqtl280=read.table('ciseqtl_maf280.txt',header=T,as.is=T);					write.table(t(col280$summary), 'output280.txt', quote=F,row.names=F,col.names=T);	col280=coloc.abf(mqtl280,eqtl280,p1=0.0001,p2=0.0001,p12=0.00001);	col280=coloc.abf(mqtl280,eqtl280,p1=0.00001,p2=0.00001,p12=0.0000001);
281	ILMN_1756999	rs13332406	ch	16	-0.111957	2.38505e-76	cg02965178	rs13332406_A	-0.0859983	5.23536e-16	1	1	plink --noweb --bfile id400_ld --snp rs13332406 --window 250 --freq --out maf281;	grep 'ILMN_1756999' eQTL_results_R_cis_revision_PC14_chr16.txt>cis_eqtl281.txt;		grep 'cg02965178' cis_mQTL_chr16_1mbcenter.txt >cismqtl281.txt;					mqtl281=read.table('coloc_mqtl_281.txt',header=T,as.is=T);	mqtl1=read.table('coloc_mqtl_1.txt',header=T,as.is=T);						eqtl281=read.table('ciseqtl_maf281.txt',header=T,as.is=T);					write.table(t(col281$summary), 'output281.txt', quote=F,row.names=F,col.names=T);	col281=coloc.abf(mqtl281,eqtl281,p1=0.0001,p2=0.0001,p12=0.00001);	col281=coloc.abf(mqtl281,eqtl281,p1=0.00001,p2=0.00001,p12=0.0000001);
282	ILMN_1706859	rs133369	ch	22	-0.0789287	1.81504e-36	cg07721547	rs133369_G	-0.0703344	7.09084e-24	1	1	plink --noweb --bfile id400_ld --snp rs133369 --window 250 --freq --out maf282;	grep 'ILMN_1706859' eQTL_results_R_cis_revision_PC14_chr22.txt>cis_eqtl282.txt;		grep 'cg07721547' cis_mQTL_chr22_1mbcenter.txt >cismqtl282.txt;					mqtl282=read.table('coloc_mqtl_282.txt',header=T,as.is=T);	mqtl2=read.table('coloc_mqtl_2.txt',header=T,as.is=T);						eqtl282=read.table('ciseqtl_maf282.txt',header=T,as.is=T);					write.table(t(col282$summary), 'output282.txt', quote=F,row.names=F,col.names=T);	col282=coloc.abf(mqtl282,eqtl282,p1=0.0001,p2=0.0001,p12=0.00001);	col282=coloc.abf(mqtl282,eqtl282,p1=0.00001,p2=0.00001,p12=0.0000001);
283	ILMN_1691425	rs133753	ch	22	0.0754783	1.92157e-40	cg06787125	rs133753_G	-0.235959	1.897e-60	1	1	plink --noweb --bfile id400_ld --snp rs133753 --window 250 --freq --out maf283;	grep 'ILMN_1691425' eQTL_results_R_cis_revision_PC14_chr22.txt>cis_eqtl283.txt;		grep 'cg06787125' cis_mQTL_chr22_1mbcenter.txt >cismqtl283.txt;					mqtl283=read.table('coloc_mqtl_283.txt',header=T,as.is=T);	mqtl3=read.table('coloc_mqtl_3.txt',header=T,as.is=T);						eqtl283=read.table('ciseqtl_maf283.txt',header=T,as.is=T);					write.table(t(col283$summary), 'output283.txt', quote=F,row.names=F,col.names=T);	col283=coloc.abf(mqtl283,eqtl283,p1=0.0001,p2=0.0001,p12=0.00001);	col283=coloc.abf(mqtl283,eqtl283,p1=0.00001,p2=0.00001,p12=0.0000001);
284	ILMN_1724495	rs13382185	ch	2	0.0649369	3.60654e-25	cg19524624	rs13382185_A	-0.0843851	9.94207e-17	1	1	plink --noweb --bfile id400_ld --snp rs13382185 --window 250 --freq --out maf284;	grep 'ILMN_1724495' eQTL_results_R_cis_revision_PC14_chr2.txt>cis_eqtl284.txt;		grep 'cg19524624' cis_mQTL_chr2_1mbcenter.txt >cismqtl284.txt;					mqtl284=read.table('coloc_mqtl_284.txt',header=T,as.is=T);	mqtl4=read.table('coloc_mqtl_4.txt',header=T,as.is=T);						eqtl284=read.table('ciseqtl_maf284.txt',header=T,as.is=T);					write.table(t(col284$summary), 'output284.txt', quote=F,row.names=F,col.names=T);	col284=coloc.abf(mqtl284,eqtl284,p1=0.0001,p2=0.0001,p12=0.00001);	col284=coloc.abf(mqtl284,eqtl284,p1=0.00001,p2=0.00001,p12=0.0000001);
285	ILMN_1813256	rs13385693	ch	2	0.127571	3.71642e-64	cg21493583	rs13385693_T	0.109863	1.23938e-14	0.95	0.807	plink --noweb --bfile id400_ld --snp rs13385693 --window 250 --freq --out maf285;	grep 'ILMN_1813256' eQTL_results_R_cis_revision_PC14_chr2.txt>cis_eqtl285.txt;		grep 'cg21493583' cis_mQTL_chr2_1mbcenter.txt >cismqtl285.txt;					mqtl285=read.table('coloc_mqtl_285.txt',header=T,as.is=T);	mqtl5=read.table('coloc_mqtl_5.txt',header=T,as.is=T);						eqtl285=read.table('ciseqtl_maf285.txt',header=T,as.is=T);					write.table(t(col285$summary), 'output285.txt', quote=F,row.names=F,col.names=T);	col285=coloc.abf(mqtl285,eqtl285,p1=0.0001,p2=0.0001,p12=0.00001);	col285=coloc.abf(mqtl285,eqtl285,p1=0.00001,p2=0.00001,p12=0.0000001);
286	ILMN_2051381	rs13394	ch	19	0.0347027	1.66465e-08	cg20368841	rs13394_C	0.0446286	1.72608e-11	1	1	plink --noweb --bfile id400_ld --snp rs13394 --window 250 --freq --out maf286;	grep 'ILMN_2051381' eQTL_results_R_cis_revision_PC14_chr19.txt>cis_eqtl286.txt;		grep 'cg20368841' cis_mQTL_chr19_1mbcenter.txt >cismqtl286.txt;					mqtl286=read.table('coloc_mqtl_286.txt',header=T,as.is=T);	mqtl6=read.table('coloc_mqtl_6.txt',header=T,as.is=T);						eqtl286=read.table('ciseqtl_maf286.txt',header=T,as.is=T);					write.table(t(col286$summary), 'output286.txt', quote=F,row.names=F,col.names=T);	col286=coloc.abf(mqtl286,eqtl286,p1=0.0001,p2=0.0001,p12=0.00001);	col286=coloc.abf(mqtl286,eqtl286,p1=0.00001,p2=0.00001,p12=0.0000001);
287	ILMN_1660027	rs1340976	ch	1	0.0617311	2.8324e-07	cg02106043	rs1340976_C	0.0888405	1.31983e-06	1	1	plink --noweb --bfile id400_ld --snp rs1340976 --window 250 --freq --out maf287;	grep 'ILMN_1660027' eQTL_results_R_cis_revision_PC14_chr1.txt>cis_eqtl287.txt;		grep 'cg02106043' cis_mQTL_chr1_1mbcenter.txt >cismqtl287.txt;					mqtl287=read.table('coloc_mqtl_287.txt',header=T,as.is=T);	mqtl7=read.table('coloc_mqtl_7.txt',header=T,as.is=T);						eqtl287=read.table('ciseqtl_maf287.txt',header=T,as.is=T);					write.table(t(col287$summary), 'output287.txt', quote=F,row.names=F,col.names=T);	col287=coloc.abf(mqtl287,eqtl287,p1=0.0001,p2=0.0001,p12=0.00001);	col287=coloc.abf(mqtl287,eqtl287,p1=0.00001,p2=0.00001,p12=0.0000001);
288	ILMN_3261278	rs13423	ch	18	0.0447369	4.26592e-07	cg16316672	rs13423_T	0.154452	1.70405e-25	0.988	0.963	plink --noweb --bfile id400_ld --snp rs13423 --window 250 --freq --out maf288;	grep 'ILMN_3261278' eQTL_results_R_cis_revision_PC14_chr18.txt>cis_eqtl288.txt;		grep 'cg16316672' cis_mQTL_chr18_1mbcenter.txt >cismqtl288.txt;					mqtl288=read.table('coloc_mqtl_288.txt',header=T,as.is=T);	mqtl1=read.table('coloc_mqtl_1.txt',header=T,as.is=T);						eqtl288=read.table('ciseqtl_maf288.txt',header=T,as.is=T);					write.table(t(col288$summary), 'output288.txt', quote=F,row.names=F,col.names=T);	col288=coloc.abf(mqtl288,eqtl288,p1=0.0001,p2=0.0001,p12=0.00001);	col288=coloc.abf(mqtl288,eqtl288,p1=0.00001,p2=0.00001,p12=0.0000001);
289	ILMN_1784287	rs13447455	ch	1	-0.0457401	4.8405e-06	cg03260624	rs13447455_G	0.0849927	8.96116e-14	1	1	plink --noweb --bfile id400_ld --snp rs13447455 --window 250 --freq --out maf289;	grep 'ILMN_1784287' eQTL_results_R_cis_revision_PC14_chr1.txt>cis_eqtl289.txt;		grep 'cg03260624' cis_mQTL_chr1_1mbcenter.txt >cismqtl289.txt;					mqtl289=read.table('coloc_mqtl_289.txt',header=T,as.is=T);	mqtl2=read.table('coloc_mqtl_2.txt',header=T,as.is=T);						eqtl289=read.table('ciseqtl_maf289.txt',header=T,as.is=T);					write.table(t(col289$summary), 'output289.txt', quote=F,row.names=F,col.names=T);	col289=coloc.abf(mqtl289,eqtl289,p1=0.0001,p2=0.0001,p12=0.00001);	col289=coloc.abf(mqtl289,eqtl289,p1=0.00001,p2=0.00001,p12=0.0000001);
290	ILMN_1741801	rs13447526	ch	1	-0.117277	6.68126e-49	cg04603796	rs13447526_A	0.0931698	5.8315e-23	0.99	0.908	plink --noweb --bfile id400_ld --snp rs13447526 --window 250 --freq --out maf290;	grep 'ILMN_1741801' eQTL_results_R_cis_revision_PC14_chr1.txt>cis_eqtl290.txt;		grep 'cg04603796' cis_mQTL_chr1_1mbcenter.txt >cismqtl290.txt;					mqtl290=read.table('coloc_mqtl_290.txt',header=T,as.is=T);	mqtl3=read.table('coloc_mqtl_3.txt',header=T,as.is=T);						eqtl290=read.table('ciseqtl_maf290.txt',header=T,as.is=T);					write.table(t(col290$summary), 'output290.txt', quote=F,row.names=F,col.names=T);	col290=coloc.abf(mqtl290,eqtl290,p1=0.0001,p2=0.0001,p12=0.00001);	col290=coloc.abf(mqtl290,eqtl290,p1=0.00001,p2=0.00001,p12=0.0000001);
291	ILMN_2404407	rs1345300	ch	16	-0.0469578	2.30131e-09	cg10292855	rs1345300_G	-0.184857	9.11457e-36	1	1	plink --noweb --bfile id400_ld --snp rs1345300 --window 250 --freq --out maf291;	grep 'ILMN_2404407' eQTL_results_R_cis_revision_PC14_chr16.txt>cis_eqtl291.txt;		grep 'cg10292855' cis_mQTL_chr16_1mbcenter.txt >cismqtl291.txt;					mqtl291=read.table('coloc_mqtl_291.txt',header=T,as.is=T);	mqtl4=read.table('coloc_mqtl_4.txt',header=T,as.is=T);						eqtl291=read.table('ciseqtl_maf291.txt',header=T,as.is=T);					write.table(t(col291$summary), 'output291.txt', quote=F,row.names=F,col.names=T);	col291=coloc.abf(mqtl291,eqtl291,p1=0.0001,p2=0.0001,p12=0.00001);	col291=coloc.abf(mqtl291,eqtl291,p1=0.00001,p2=0.00001,p12=0.0000001);
292	ILMN_1727805	rs137603	ch	22	-0.0639038	4.47995e-22	cg21941821	rs137603_C	0.051273	1.30669e-11	1	1	plink --noweb --bfile id400_ld --snp rs137603 --window 250 --freq --out maf292;	grep 'ILMN_1727805' eQTL_results_R_cis_revision_PC14_chr22.txt>cis_eqtl292.txt;		grep 'cg21941821' cis_mQTL_chr22_1mbcenter.txt >cismqtl292.txt;					mqtl292=read.table('coloc_mqtl_292.txt',header=T,as.is=T);	mqtl5=read.table('coloc_mqtl_5.txt',header=T,as.is=T);						eqtl292=read.table('ciseqtl_maf292.txt',header=T,as.is=T);					write.table(t(col292$summary), 'output292.txt', quote=F,row.names=F,col.names=T);	col292=coloc.abf(mqtl292,eqtl292,p1=0.0001,p2=0.0001,p12=0.00001);	col292=coloc.abf(mqtl292,eqtl292,p1=0.00001,p2=0.00001,p12=0.0000001);
293	ILMN_2112599	rs1393203	ch	16	-0.138592	1.9582e-31	cg07377098	rs1393203_C	-0.0434623	1.17976e-09	0.991	0.846	plink --noweb --bfile id400_ld --snp rs1393203 --window 250 --freq --out maf293;	grep 'ILMN_2112599' eQTL_results_R_cis_revision_PC14_chr16.txt>cis_eqtl293.txt;		grep 'cg07377098' cis_mQTL_chr16_1mbcenter.txt >cismqtl293.txt;					mqtl293=read.table('coloc_mqtl_293.txt',header=T,as.is=T);	mqtl6=read.table('coloc_mqtl_6.txt',header=T,as.is=T);						eqtl293=read.table('ciseqtl_maf293.txt',header=T,as.is=T);					write.table(t(col293$summary), 'output293.txt', quote=F,row.names=F,col.names=T);	col293=coloc.abf(mqtl293,eqtl293,p1=0.0001,p2=0.0001,p12=0.00001);	col293=coloc.abf(mqtl293,eqtl293,p1=0.00001,p2=0.00001,p12=0.0000001);
294	ILMN_1773780	rs1406814	ch	16	0.0380671	2.54578e-10	cg27638778	rs1406814_G	-0.0571501	1.62898e-06	1	1	plink --noweb --bfile id400_ld --snp rs1406814 --window 250 --freq --out maf294;	grep 'ILMN_1773780' eQTL_results_R_cis_revision_PC14_chr16.txt>cis_eqtl294.txt;		grep 'cg27638778' cis_mQTL_chr16_1mbcenter.txt >cismqtl294.txt;					mqtl294=read.table('coloc_mqtl_294.txt',header=T,as.is=T);	mqtl7=read.table('coloc_mqtl_7.txt',header=T,as.is=T);						eqtl294=read.table('ciseqtl_maf294.txt',header=T,as.is=T);					write.table(t(col294$summary), 'output294.txt', quote=F,row.names=F,col.names=T);	col294=coloc.abf(mqtl294,eqtl294,p1=0.0001,p2=0.0001,p12=0.00001);	col294=coloc.abf(mqtl294,eqtl294,p1=0.00001,p2=0.00001,p12=0.0000001);
295	ILMN_3230880	rs1414397	ch	10	0.0762129	3.97988e-09	cg04907738	rs1414397_A	0.216678	6.18557e-21	1	1	plink --noweb --bfile id400_ld --snp rs1414397 --window 250 --freq --out maf295;	grep 'ILMN_3230880' eQTL_results_R_cis_revision_PC14_chr10.txt>cis_eqtl295.txt;		grep 'cg04907738' cis_mQTL_chr10_1mbcenter.txt >cismqtl295.txt;					mqtl295=read.table('coloc_mqtl_295.txt',header=T,as.is=T);	mqtl1=read.table('coloc_mqtl_1.txt',header=T,as.is=T);						eqtl295=read.table('ciseqtl_maf295.txt',header=T,as.is=T);					write.table(t(col295$summary), 'output295.txt', quote=F,row.names=F,col.names=T);	col295=coloc.abf(mqtl295,eqtl295,p1=0.0001,p2=0.0001,p12=0.00001);	col295=coloc.abf(mqtl295,eqtl295,p1=0.00001,p2=0.00001,p12=0.0000001);
296	ILMN_1684368	rs1433025	ch	5	0.0618962	1.96209e-13	cg04159302	rs1433025_A	0.0628828	7.53681e-10	0.935	0.848	plink --noweb --bfile id400_ld --snp rs1433025 --window 250 --freq --out maf296;	grep 'ILMN_1684368' eQTL_results_R_cis_revision_PC14_chr5.txt>cis_eqtl296.txt;		grep 'cg04159302' cis_mQTL_chr5_1mbcenter.txt >cismqtl296.txt;					mqtl296=read.table('coloc_mqtl_296.txt',header=T,as.is=T);	mqtl2=read.table('coloc_mqtl_2.txt',header=T,as.is=T);						eqtl296=read.table('ciseqtl_maf296.txt',header=T,as.is=T);					write.table(t(col296$summary), 'output296.txt', quote=F,row.names=F,col.names=T);	col296=coloc.abf(mqtl296,eqtl296,p1=0.0001,p2=0.0001,p12=0.00001);	col296=coloc.abf(mqtl296,eqtl296,p1=0.00001,p2=0.00001,p12=0.0000001);
297	ILMN_2339627	rs1468461	ch	19	0.0225586	4.41051e-06	cg27640020	rs1468461_C	0.0384395	2.16136e-06	0.996	0.989	plink --noweb --bfile id400_ld --snp rs1468461 --window 250 --freq --out maf297;	grep 'ILMN_2339627' eQTL_results_R_cis_revision_PC14_chr19.txt>cis_eqtl297.txt;		grep 'cg27640020' cis_mQTL_chr19_1mbcenter.txt >cismqtl297.txt;					mqtl297=read.table('coloc_mqtl_297.txt',header=T,as.is=T);	mqtl3=read.table('coloc_mqtl_3.txt',header=T,as.is=T);						eqtl297=read.table('ciseqtl_maf297.txt',header=T,as.is=T);					write.table(t(col297$summary), 'output297.txt', quote=F,row.names=F,col.names=T);	col297=coloc.abf(mqtl297,eqtl297,p1=0.0001,p2=0.0001,p12=0.00001);	col297=coloc.abf(mqtl297,eqtl297,p1=0.00001,p2=0.00001,p12=0.0000001);
298	ILMN_1765132	rs1472631	ch	15	0.0387031	2.25316e-09	cg26210447	rs1472631_G	0.100565	4.53618e-15	1	1	plink --noweb --bfile id400_ld --snp rs1472631 --window 250 --freq --out maf298;	grep 'ILMN_1765132' eQTL_results_R_cis_revision_PC14_chr15.txt>cis_eqtl298.txt;		grep 'cg26210447' cis_mQTL_chr15_1mbcenter.txt >cismqtl298.txt;					mqtl298=read.table('coloc_mqtl_298.txt',header=T,as.is=T);	mqtl4=read.table('coloc_mqtl_4.txt',header=T,as.is=T);						eqtl298=read.table('ciseqtl_maf298.txt',header=T,as.is=T);					write.table(t(col298$summary), 'output298.txt', quote=F,row.names=F,col.names=T);	col298=coloc.abf(mqtl298,eqtl298,p1=0.0001,p2=0.0001,p12=0.00001);	col298=coloc.abf(mqtl298,eqtl298,p1=0.00001,p2=0.00001,p12=0.0000001);
299	ILMN_1683049	rs1477363	ch	19	-0.0259518	4.11982e-06	cg14325661	rs1477363_A	-0.115565	7.41235e-15	1	1	plink --noweb --bfile id400_ld --snp rs1477363 --window 250 --freq --out maf299;	grep 'ILMN_1683049' eQTL_results_R_cis_revision_PC14_chr19.txt>cis_eqtl299.txt;		grep 'cg14325661' cis_mQTL_chr19_1mbcenter.txt >cismqtl299.txt;					mqtl299=read.table('coloc_mqtl_299.txt',header=T,as.is=T);	mqtl5=read.table('coloc_mqtl_5.txt',header=T,as.is=T);						eqtl299=read.table('ciseqtl_maf299.txt',header=T,as.is=T);					write.table(t(col299$summary), 'output299.txt', quote=F,row.names=F,col.names=T);	col299=coloc.abf(mqtl299,eqtl299,p1=0.0001,p2=0.0001,p12=0.00001);	col299=coloc.abf(mqtl299,eqtl299,p1=0.00001,p2=0.00001,p12=0.0000001);
300	ILMN_2224486	rs1491963	ch	3	-0.181071	5.80836e-15	cg11120913	rs1491963_G	0.0910539	9.8319e-08	1	1	plink --noweb --bfile id400_ld --snp rs1491963 --window 250 --freq --out maf300;	grep 'ILMN_2224486' eQTL_results_R_cis_revision_PC14_chr3.txt>cis_eqtl300.txt;		grep 'cg11120913' cis_mQTL_chr3_1mbcenter.txt >cismqtl300.txt;					mqtl300=read.table('coloc_mqtl_300.txt',header=T,as.is=T);	mqtl6=read.table('coloc_mqtl_6.txt',header=T,as.is=T);						eqtl300=read.table('ciseqtl_maf300.txt',header=T,as.is=T);					write.table(t(col300$summary), 'output300.txt', quote=F,row.names=F,col.names=T);	col300=coloc.abf(mqtl300,eqtl300,p1=0.0001,p2=0.0001,p12=0.00001);	col300=coloc.abf(mqtl300,eqtl300,p1=0.00001,p2=0.00001,p12=0.0000001);
301	ILMN_1743232	rs1493966	ch	11	0.0665107	2.29913e-13	cg06554535	rs1493966_G	-0.0704489	2.44498e-09	1	1	plink --noweb --bfile id400_ld --snp rs1493966 --window 250 --freq --out maf301;	grep 'ILMN_1743232' eQTL_results_R_cis_revision_PC14_chr11.txt>cis_eqtl301.txt;		grep 'cg06554535' cis_mQTL_chr11_1mbcenter.txt >cismqtl301.txt;					mqtl301=read.table('coloc_mqtl_301.txt',header=T,as.is=T);	mqtl7=read.table('coloc_mqtl_7.txt',header=T,as.is=T);						eqtl301=read.table('ciseqtl_maf301.txt',header=T,as.is=T);					write.table(t(col301$summary), 'output301.txt', quote=F,row.names=F,col.names=T);	col301=coloc.abf(mqtl301,eqtl301,p1=0.0001,p2=0.0001,p12=0.00001);	col301=coloc.abf(mqtl301,eqtl301,p1=0.00001,p2=0.00001,p12=0.0000001);
302	ILMN_1730631	rs1533440	ch	2	0.0255034	2.23582e-06	cg08466982	rs1533440_C	0.0491477	1.69706e-06	1	1	plink --noweb --bfile id400_ld --snp rs1533440 --window 250 --freq --out maf302;	grep 'ILMN_1730631' eQTL_results_R_cis_revision_PC14_chr2.txt>cis_eqtl302.txt;		grep 'cg08466982' cis_mQTL_chr2_1mbcenter.txt >cismqtl302.txt;					mqtl302=read.table('coloc_mqtl_302.txt',header=T,as.is=T);	mqtl1=read.table('coloc_mqtl_1.txt',header=T,as.is=T);						eqtl302=read.table('ciseqtl_maf302.txt',header=T,as.is=T);					write.table(t(col302$summary), 'output302.txt', quote=F,row.names=F,col.names=T);	col302=coloc.abf(mqtl302,eqtl302,p1=0.0001,p2=0.0001,p12=0.00001);	col302=coloc.abf(mqtl302,eqtl302,p1=0.00001,p2=0.00001,p12=0.0000001);
303	ILMN_2118663	rs1540833	ch	7	0.144771	1.0441e-90	cg24247132	rs1540833_G	-0.325454	4.21741e-104	1	1	plink --noweb --bfile id400_ld --snp rs1540833 --window 250 --freq --out maf303;	grep 'ILMN_2118663' eQTL_results_R_cis_revision_PC14_chr7.txt>cis_eqtl303.txt;		grep 'cg24247132' cis_mQTL_chr7_1mbcenter.txt >cismqtl303.txt;					mqtl303=read.table('coloc_mqtl_303.txt',header=T,as.is=T);	mqtl2=read.table('coloc_mqtl_2.txt',header=T,as.is=T);						eqtl303=read.table('ciseqtl_maf303.txt',header=T,as.is=T);					write.table(t(col303$summary), 'output303.txt', quote=F,row.names=F,col.names=T);	col303=coloc.abf(mqtl303,eqtl303,p1=0.0001,p2=0.0001,p12=0.00001);	col303=coloc.abf(mqtl303,eqtl303,p1=0.00001,p2=0.00001,p12=0.0000001);
304	ILMN_2383975	rs1544538	ch	11	-0.0455535	2.49061e-10	cg06268327	rs1544538_A	-0.187625	5.20614e-49	1	1	plink --noweb --bfile id400_ld --snp rs1544538 --window 250 --freq --out maf304;	grep 'ILMN_2383975' eQTL_results_R_cis_revision_PC14_chr11.txt>cis_eqtl304.txt;		grep 'cg06268327' cis_mQTL_chr11_1mbcenter.txt >cismqtl304.txt;					mqtl304=read.table('coloc_mqtl_304.txt',header=T,as.is=T);	mqtl3=read.table('coloc_mqtl_3.txt',header=T,as.is=T);						eqtl304=read.table('ciseqtl_maf304.txt',header=T,as.is=T);					write.table(t(col304$summary), 'output304.txt', quote=F,row.names=F,col.names=T);	col304=coloc.abf(mqtl304,eqtl304,p1=0.0001,p2=0.0001,p12=0.00001);	col304=coloc.abf(mqtl304,eqtl304,p1=0.00001,p2=0.00001,p12=0.0000001);
305	ILMN_1726928	rs1555024	ch	1	0.1379	3.66307e-35	cg11155265	rs1555024_A	0.0716026	4.61982e-16	1	1	plink --noweb --bfile id400_ld --snp rs1555024 --window 250 --freq --out maf305;	grep 'ILMN_1726928' eQTL_results_R_cis_revision_PC14_chr1.txt>cis_eqtl305.txt;		grep 'cg11155265' cis_mQTL_chr1_1mbcenter.txt >cismqtl305.txt;					mqtl305=read.table('coloc_mqtl_305.txt',header=T,as.is=T);	mqtl4=read.table('coloc_mqtl_4.txt',header=T,as.is=T);						eqtl305=read.table('ciseqtl_maf305.txt',header=T,as.is=T);					write.table(t(col305$summary), 'output305.txt', quote=F,row.names=F,col.names=T);	col305=coloc.abf(mqtl305,eqtl305,p1=0.0001,p2=0.0001,p12=0.00001);	col305=coloc.abf(mqtl305,eqtl305,p1=0.00001,p2=0.00001,p12=0.0000001);
306	ILMN_1676393	rs15563	ch	17	0.0369658	5.83772e-13	cg24070195	rs15563_A	0.0385315	2.09322e-09	1	1	plink --noweb --bfile id400_ld --snp rs15563 --window 250 --freq --out maf306;	grep 'ILMN_1676393' eQTL_results_R_cis_revision_PC14_chr17.txt>cis_eqtl306.txt;		grep 'cg24070195' cis_mQTL_chr17_1mbcenter.txt >cismqtl306.txt;					mqtl306=read.table('coloc_mqtl_306.txt',header=T,as.is=T);	mqtl5=read.table('coloc_mqtl_5.txt',header=T,as.is=T);						eqtl306=read.table('ciseqtl_maf306.txt',header=T,as.is=T);					write.table(t(col306$summary), 'output306.txt', quote=F,row.names=F,col.names=T);	col306=coloc.abf(mqtl306,eqtl306,p1=0.0001,p2=0.0001,p12=0.00001);	col306=coloc.abf(mqtl306,eqtl306,p1=0.00001,p2=0.00001,p12=0.0000001);
307	ILMN_1766487	rs1560117	ch	19	-0.057998	5.74209e-14	cg03540731	rs1560117_A	0.105847	6.23242e-11	1	1	plink --noweb --bfile id400_ld --snp rs1560117 --window 250 --freq --out maf307;	grep 'ILMN_1766487' eQTL_results_R_cis_revision_PC14_chr19.txt>cis_eqtl307.txt;		grep 'cg03540731' cis_mQTL_chr19_1mbcenter.txt >cismqtl307.txt;					mqtl307=read.table('coloc_mqtl_307.txt',header=T,as.is=T);	mqtl6=read.table('coloc_mqtl_6.txt',header=T,as.is=T);						eqtl307=read.table('ciseqtl_maf307.txt',header=T,as.is=T);					write.table(t(col307$summary), 'output307.txt', quote=F,row.names=F,col.names=T);	col307=coloc.abf(mqtl307,eqtl307,p1=0.0001,p2=0.0001,p12=0.00001);	col307=coloc.abf(mqtl307,eqtl307,p1=0.00001,p2=0.00001,p12=0.0000001);
308	ILMN_2121408	rs156089	ch	5	0.108619	5.15144e-09	cg17356056	rs156089_A	0.0298984	1.21385e-07	1	1	plink --noweb --bfile id400_ld --snp rs156089 --window 250 --freq --out maf308;	grep 'ILMN_2121408' eQTL_results_R_cis_revision_PC14_chr5.txt>cis_eqtl308.txt;		grep 'cg17356056' cis_mQTL_chr5_1mbcenter.txt >cismqtl308.txt;					mqtl308=read.table('coloc_mqtl_308.txt',header=T,as.is=T);	mqtl7=read.table('coloc_mqtl_7.txt',header=T,as.is=T);						eqtl308=read.table('ciseqtl_maf308.txt',header=T,as.is=T);					write.table(t(col308$summary), 'output308.txt', quote=F,row.names=F,col.names=T);	col308=coloc.abf(mqtl308,eqtl308,p1=0.0001,p2=0.0001,p12=0.00001);	col308=coloc.abf(mqtl308,eqtl308,p1=0.00001,p2=0.00001,p12=0.0000001);
309	ILMN_1733453	rs1563402	ch	2	-0.328491	3.04937e-24	cg26818573	rs1563402_T	0.232978	7.38955e-17	1	1	plink --noweb --bfile id400_ld --snp rs1563402 --window 250 --freq --out maf309;	grep 'ILMN_1733453' eQTL_results_R_cis_revision_PC14_chr2.txt>cis_eqtl309.txt;		grep 'cg26818573' cis_mQTL_chr2_1mbcenter.txt >cismqtl309.txt;					mqtl309=read.table('coloc_mqtl_309.txt',header=T,as.is=T);	mqtl1=read.table('coloc_mqtl_1.txt',header=T,as.is=T);						eqtl309=read.table('ciseqtl_maf309.txt',header=T,as.is=T);					write.table(t(col309$summary), 'output309.txt', quote=F,row.names=F,col.names=T);	col309=coloc.abf(mqtl309,eqtl309,p1=0.0001,p2=0.0001,p12=0.00001);	col309=coloc.abf(mqtl309,eqtl309,p1=0.00001,p2=0.00001,p12=0.0000001);
310	ILMN_1670925	rs1565816	ch	17	-0.0624794	1.01063e-14	cg04615859	rs1565816_G	0.208535	1.90741e-27	1	1	plink --noweb --bfile id400_ld --snp rs1565816 --window 250 --freq --out maf310;	grep 'ILMN_1670925' eQTL_results_R_cis_revision_PC14_chr17.txt>cis_eqtl310.txt;		grep 'cg04615859' cis_mQTL_chr17_1mbcenter.txt >cismqtl310.txt;					mqtl310=read.table('coloc_mqtl_310.txt',header=T,as.is=T);	mqtl2=read.table('coloc_mqtl_2.txt',header=T,as.is=T);						eqtl310=read.table('ciseqtl_maf310.txt',header=T,as.is=T);					write.table(t(col310$summary), 'output310.txt', quote=F,row.names=F,col.names=T);	col310=coloc.abf(mqtl310,eqtl310,p1=0.0001,p2=0.0001,p12=0.00001);	col310=coloc.abf(mqtl310,eqtl310,p1=0.00001,p2=0.00001,p12=0.0000001);
311	ILMN_2044293	rs1572018	ch	13	0.0346434	4.91396e-06	cg06537257	rs1572018_T	-0.0407205	9.20062e-08	1	1	plink --noweb --bfile id400_ld --snp rs1572018 --window 250 --freq --out maf311;	grep 'ILMN_2044293' eQTL_results_R_cis_revision_PC14_chr13.txt>cis_eqtl311.txt;		grep 'cg06537257' cis_mQTL_chr13_1mbcenter.txt >cismqtl311.txt;					mqtl311=read.table('coloc_mqtl_311.txt',header=T,as.is=T);	mqtl3=read.table('coloc_mqtl_3.txt',header=T,as.is=T);						eqtl311=read.table('ciseqtl_maf311.txt',header=T,as.is=T);					write.table(t(col311$summary), 'output311.txt', quote=F,row.names=F,col.names=T);	col311=coloc.abf(mqtl311,eqtl311,p1=0.0001,p2=0.0001,p12=0.00001);	col311=coloc.abf(mqtl311,eqtl311,p1=0.00001,p2=0.00001,p12=0.0000001);
312	ILMN_1769027	rs15740	ch	1	0.157226	1.03307e-33	cg07371589	rs15740_G	0.174736	3.34697e-09	1	1	plink --noweb --bfile id400_ld --snp rs15740 --window 250 --freq --out maf312;	grep 'ILMN_1769027' eQTL_results_R_cis_revision_PC14_chr1.txt>cis_eqtl312.txt;		grep 'cg07371589' cis_mQTL_chr1_1mbcenter.txt >cismqtl312.txt;					mqtl312=read.table('coloc_mqtl_312.txt',header=T,as.is=T);	mqtl4=read.table('coloc_mqtl_4.txt',header=T,as.is=T);						eqtl312=read.table('ciseqtl_maf312.txt',header=T,as.is=T);					write.table(t(col312$summary), 'output312.txt', quote=F,row.names=F,col.names=T);	col312=coloc.abf(mqtl312,eqtl312,p1=0.0001,p2=0.0001,p12=0.00001);	col312=coloc.abf(mqtl312,eqtl312,p1=0.00001,p2=0.00001,p12=0.0000001);
313	ILMN_1666967	rs1575145	ch	6	-0.0295881	3.59379e-07	cg23276829	rs1575145_G	0.0628063	8.08299e-12	1	1	plink --noweb --bfile id400_ld --snp rs1575145 --window 250 --freq --out maf313;	grep 'ILMN_1666967' eQTL_results_R_cis_revision_PC14_chr6.txt>cis_eqtl313.txt;		grep 'cg23276829' cis_mQTL_chr6_1mbcenter.txt >cismqtl313.txt;					mqtl313=read.table('coloc_mqtl_313.txt',header=T,as.is=T);	mqtl5=read.table('coloc_mqtl_5.txt',header=T,as.is=T);						eqtl313=read.table('ciseqtl_maf313.txt',header=T,as.is=T);					write.table(t(col313$summary), 'output313.txt', quote=F,row.names=F,col.names=T);	col313=coloc.abf(mqtl313,eqtl313,p1=0.0001,p2=0.0001,p12=0.00001);	col313=coloc.abf(mqtl313,eqtl313,p1=0.00001,p2=0.00001,p12=0.0000001);
314	ILMN_3243890	rs1583005	ch	5	-0.0303782	9.71963e-14	cg03975922	rs1583005_A	-0.102343	1.50151e-30	1	1	plink --noweb --bfile id400_ld --snp rs1583005 --window 250 --freq --out maf314;	grep 'ILMN_3243890' eQTL_results_R_cis_revision_PC14_chr5.txt>cis_eqtl314.txt;		grep 'cg03975922' cis_mQTL_chr5_1mbcenter.txt >cismqtl314.txt;					mqtl314=read.table('coloc_mqtl_314.txt',header=T,as.is=T);	mqtl6=read.table('coloc_mqtl_6.txt',header=T,as.is=T);						eqtl314=read.table('ciseqtl_maf314.txt',header=T,as.is=T);					write.table(t(col314$summary), 'output314.txt', quote=F,row.names=F,col.names=T);	col314=coloc.abf(mqtl314,eqtl314,p1=0.0001,p2=0.0001,p12=0.00001);	col314=coloc.abf(mqtl314,eqtl314,p1=0.00001,p2=0.00001,p12=0.0000001);
315	ILMN_3186473	rs1612616	ch	2	0.123513	7.91081e-63	cg04768958	rs1612616_T	-0.147471	2.26379e-50	1	1	plink --noweb --bfile id400_ld --snp rs1612616 --window 250 --freq --out maf315;	grep 'ILMN_3186473' eQTL_results_R_cis_revision_PC14_chr2.txt>cis_eqtl315.txt;		grep 'cg04768958' cis_mQTL_chr2_1mbcenter.txt >cismqtl315.txt;					mqtl315=read.table('coloc_mqtl_315.txt',header=T,as.is=T);	mqtl7=read.table('coloc_mqtl_7.txt',header=T,as.is=T);						eqtl315=read.table('ciseqtl_maf315.txt',header=T,as.is=T);					write.table(t(col315$summary), 'output315.txt', quote=F,row.names=F,col.names=T);	col315=coloc.abf(mqtl315,eqtl315,p1=0.0001,p2=0.0001,p12=0.00001);	col315=coloc.abf(mqtl315,eqtl315,p1=0.00001,p2=0.00001,p12=0.0000001);
316	ILMN_1685954	rs1614264	ch	11	0.0515247	3.92615e-17	cg23280166	rs1614264_C	0.0985873	1.46699e-16	0.902	0.807	plink --noweb --bfile id400_ld --snp rs1614264 --window 250 --freq --out maf316;	grep 'ILMN_1685954' eQTL_results_R_cis_revision_PC14_chr11.txt>cis_eqtl316.txt;		grep 'cg23280166' cis_mQTL_chr11_1mbcenter.txt >cismqtl316.txt;					mqtl316=read.table('coloc_mqtl_316.txt',header=T,as.is=T);	mqtl1=read.table('coloc_mqtl_1.txt',header=T,as.is=T);						eqtl316=read.table('ciseqtl_maf316.txt',header=T,as.is=T);					write.table(t(col316$summary), 'output316.txt', quote=F,row.names=F,col.names=T);	col316=coloc.abf(mqtl316,eqtl316,p1=0.0001,p2=0.0001,p12=0.00001);	col316=coloc.abf(mqtl316,eqtl316,p1=0.00001,p2=0.00001,p12=0.0000001);
317	ILMN_1775780	rs161803	ch	1	0.244517	2.06768e-73	cg23631229	rs161803_G	0.58196	8.46291e-92	1	1	plink --noweb --bfile id400_ld --snp rs161803 --window 250 --freq --out maf317;	grep 'ILMN_1775780' eQTL_results_R_cis_revision_PC14_chr1.txt>cis_eqtl317.txt;		grep 'cg23631229' cis_mQTL_chr1_1mbcenter.txt >cismqtl317.txt;					mqtl317=read.table('coloc_mqtl_317.txt',header=T,as.is=T);	mqtl2=read.table('coloc_mqtl_2.txt',header=T,as.is=T);						eqtl317=read.table('ciseqtl_maf317.txt',header=T,as.is=T);					write.table(t(col317$summary), 'output317.txt', quote=F,row.names=F,col.names=T);	col317=coloc.abf(mqtl317,eqtl317,p1=0.0001,p2=0.0001,p12=0.00001);	col317=coloc.abf(mqtl317,eqtl317,p1=0.00001,p2=0.00001,p12=0.0000001);
318	ILMN_1784737	rs1637660	ch	19	0.0342778	2.42228e-07	cg08353606	rs1637660_C	-0.05547	8.3353e-07	1	1	plink --noweb --bfile id400_ld --snp rs1637660 --window 250 --freq --out maf318;	grep 'ILMN_1784737' eQTL_results_R_cis_revision_PC14_chr19.txt>cis_eqtl318.txt;		grep 'cg08353606' cis_mQTL_chr19_1mbcenter.txt >cismqtl318.txt;					mqtl318=read.table('coloc_mqtl_318.txt',header=T,as.is=T);	mqtl3=read.table('coloc_mqtl_3.txt',header=T,as.is=T);						eqtl318=read.table('ciseqtl_maf318.txt',header=T,as.is=T);					write.table(t(col318$summary), 'output318.txt', quote=F,row.names=F,col.names=T);	col318=coloc.abf(mqtl318,eqtl318,p1=0.0001,p2=0.0001,p12=0.00001);	col318=coloc.abf(mqtl318,eqtl318,p1=0.00001,p2=0.00001,p12=0.0000001);
319	ILMN_1677800	rs1640262	ch	19	-0.046941	1.96071e-15	cg01227084	rs1640262_T	-0.067406	1.47199e-19	1	1	plink --noweb --bfile id400_ld --snp rs1640262 --window 250 --freq --out maf319;	grep 'ILMN_1677800' eQTL_results_R_cis_revision_PC14_chr19.txt>cis_eqtl319.txt;		grep 'cg01227084' cis_mQTL_chr19_1mbcenter.txt >cismqtl319.txt;					mqtl319=read.table('coloc_mqtl_319.txt',header=T,as.is=T);	mqtl4=read.table('coloc_mqtl_4.txt',header=T,as.is=T);						eqtl319=read.table('ciseqtl_maf319.txt',header=T,as.is=T);					write.table(t(col319$summary), 'output319.txt', quote=F,row.names=F,col.names=T);	col319=coloc.abf(mqtl319,eqtl319,p1=0.0001,p2=0.0001,p12=0.00001);	col319=coloc.abf(mqtl319,eqtl319,p1=0.00001,p2=0.00001,p12=0.0000001);
320	ILMN_1784709	rs164494	ch	5	-0.0609174	1.01898e-12	cg08665853	rs164494_T	-0.220729	2.84931e-20	1	1	plink --noweb --bfile id400_ld --snp rs164494 --window 250 --freq --out maf320;	grep 'ILMN_1784709' eQTL_results_R_cis_revision_PC14_chr5.txt>cis_eqtl320.txt;		grep 'cg08665853' cis_mQTL_chr5_1mbcenter.txt >cismqtl320.txt;					mqtl320=read.table('coloc_mqtl_320.txt',header=T,as.is=T);	mqtl5=read.table('coloc_mqtl_5.txt',header=T,as.is=T);						eqtl320=read.table('ciseqtl_maf320.txt',header=T,as.is=T);					write.table(t(col320$summary), 'output320.txt', quote=F,row.names=F,col.names=T);	col320=coloc.abf(mqtl320,eqtl320,p1=0.0001,p2=0.0001,p12=0.00001);	col320=coloc.abf(mqtl320,eqtl320,p1=0.00001,p2=0.00001,p12=0.0000001);
321	ILMN_1737195	rs166329	ch	5	0.313002	1.27238e-105	cg00944502	rs166329_T	-0.180285	3.11185e-29	1	1	plink --noweb --bfile id400_ld --snp rs166329 --window 250 --freq --out maf321;	grep 'ILMN_1737195' eQTL_results_R_cis_revision_PC14_chr5.txt>cis_eqtl321.txt;		grep 'cg00944502' cis_mQTL_chr5_1mbcenter.txt >cismqtl321.txt;					mqtl321=read.table('coloc_mqtl_321.txt',header=T,as.is=T);	mqtl6=read.table('coloc_mqtl_6.txt',header=T,as.is=T);						eqtl321=read.table('ciseqtl_maf321.txt',header=T,as.is=T);					write.table(t(col321$summary), 'output321.txt', quote=F,row.names=F,col.names=T);	col321=coloc.abf(mqtl321,eqtl321,p1=0.0001,p2=0.0001,p12=0.00001);	col321=coloc.abf(mqtl321,eqtl321,p1=0.00001,p2=0.00001,p12=0.0000001);
322	ILMN_1655924	rs1669342	ch	3	0.0660476	3.20981e-31	cg17424101	rs1669342_A	-0.0559145	6.87407e-09	0.978	0.848	plink --noweb --bfile id400_ld --snp rs1669342 --window 250 --freq --out maf322;	grep 'ILMN_1655924' eQTL_results_R_cis_revision_PC14_chr3.txt>cis_eqtl322.txt;		grep 'cg17424101' cis_mQTL_chr3_1mbcenter.txt >cismqtl322.txt;					mqtl322=read.table('coloc_mqtl_322.txt',header=T,as.is=T);	mqtl7=read.table('coloc_mqtl_7.txt',header=T,as.is=T);						eqtl322=read.table('ciseqtl_maf322.txt',header=T,as.is=T);					write.table(t(col322$summary), 'output322.txt', quote=F,row.names=F,col.names=T);	col322=coloc.abf(mqtl322,eqtl322,p1=0.0001,p2=0.0001,p12=0.00001);	col322=coloc.abf(mqtl322,eqtl322,p1=0.00001,p2=0.00001,p12=0.0000001);
323	ILMN_1759232	rs16822633	ch	2	0.11142	2.18965e-28	cg04751089	rs16822633_G	-0.0660502	1.53813e-13	1	1	plink --noweb --bfile id400_ld --snp rs16822633 --window 250 --freq --out maf323;	grep 'ILMN_1759232' eQTL_results_R_cis_revision_PC14_chr2.txt>cis_eqtl323.txt;		grep 'cg04751089' cis_mQTL_chr2_1mbcenter.txt >cismqtl323.txt;					mqtl323=read.table('coloc_mqtl_323.txt',header=T,as.is=T);	mqtl1=read.table('coloc_mqtl_1.txt',header=T,as.is=T);						eqtl323=read.table('ciseqtl_maf323.txt',header=T,as.is=T);					write.table(t(col323$summary), 'output323.txt', quote=F,row.names=F,col.names=T);	col323=coloc.abf(mqtl323,eqtl323,p1=0.0001,p2=0.0001,p12=0.00001);	col323=coloc.abf(mqtl323,eqtl323,p1=0.00001,p2=0.00001,p12=0.0000001);
324	ILMN_3206132	rs16832411	ch	1	-0.0606171	2.78319e-07	cg03043406	rs16832411_A	0.0996765	2.63697e-08	1	1	plink --noweb --bfile id400_ld --snp rs16832411 --window 250 --freq --out maf324;	grep 'ILMN_3206132' eQTL_results_R_cis_revision_PC14_chr1.txt>cis_eqtl324.txt;		grep 'cg03043406' cis_mQTL_chr1_1mbcenter.txt >cismqtl324.txt;					mqtl324=read.table('coloc_mqtl_324.txt',header=T,as.is=T);	mqtl2=read.table('coloc_mqtl_2.txt',header=T,as.is=T);						eqtl324=read.table('ciseqtl_maf324.txt',header=T,as.is=T);					write.table(t(col324$summary), 'output324.txt', quote=F,row.names=F,col.names=T);	col324=coloc.abf(mqtl324,eqtl324,p1=0.0001,p2=0.0001,p12=0.00001);	col324=coloc.abf(mqtl324,eqtl324,p1=0.00001,p2=0.00001,p12=0.0000001);
325	ILMN_1665425	rs16833202	ch	2	0.0763953	5.83798e-08	cg22392178	rs16833202_G	0.0815096	1.21117e-07	1	1	plink --noweb --bfile id400_ld --snp rs16833202 --window 250 --freq --out maf325;	grep 'ILMN_1665425' eQTL_results_R_cis_revision_PC14_chr2.txt>cis_eqtl325.txt;		grep 'cg22392178' cis_mQTL_chr2_1mbcenter.txt >cismqtl325.txt;					mqtl325=read.table('coloc_mqtl_325.txt',header=T,as.is=T);	mqtl3=read.table('coloc_mqtl_3.txt',header=T,as.is=T);						eqtl325=read.table('ciseqtl_maf325.txt',header=T,as.is=T);					write.table(t(col325$summary), 'output325.txt', quote=F,row.names=F,col.names=T);	col325=coloc.abf(mqtl325,eqtl325,p1=0.0001,p2=0.0001,p12=0.00001);	col325=coloc.abf(mqtl325,eqtl325,p1=0.00001,p2=0.00001,p12=0.0000001);
326	ILMN_1777190	rs1683564	ch	19	-0.10065	9.42191e-12	cg16601385	rs1683564_A	0.0299364	4.58911e-06	1	1	plink --noweb --bfile id400_ld --snp rs1683564 --window 250 --freq --out maf326;	grep 'ILMN_1777190' eQTL_results_R_cis_revision_PC14_chr19.txt>cis_eqtl326.txt;		grep 'cg16601385' cis_mQTL_chr19_1mbcenter.txt >cismqtl326.txt;					mqtl326=read.table('coloc_mqtl_326.txt',header=T,as.is=T);	mqtl4=read.table('coloc_mqtl_4.txt',header=T,as.is=T);						eqtl326=read.table('ciseqtl_maf326.txt',header=T,as.is=T);					write.table(t(col326$summary), 'output326.txt', quote=F,row.names=F,col.names=T);	col326=coloc.abf(mqtl326,eqtl326,p1=0.0001,p2=0.0001,p12=0.00001);	col326=coloc.abf(mqtl326,eqtl326,p1=0.00001,p2=0.00001,p12=0.0000001);
327	ILMN_1673521	rs1683593	ch	19	0.063124	8.32532e-13	cg15423797	rs1683593_G	-0.0602113	6.23859e-06	0.981	0.874	plink --noweb --bfile id400_ld --snp rs1683593 --window 250 --freq --out maf327;	grep 'ILMN_1673521' eQTL_results_R_cis_revision_PC14_chr19.txt>cis_eqtl327.txt;		grep 'cg15423797' cis_mQTL_chr19_1mbcenter.txt >cismqtl327.txt;					mqtl327=read.table('coloc_mqtl_327.txt',header=T,as.is=T);	mqtl5=read.table('coloc_mqtl_5.txt',header=T,as.is=T);						eqtl327=read.table('ciseqtl_maf327.txt',header=T,as.is=T);					write.table(t(col327$summary), 'output327.txt', quote=F,row.names=F,col.names=T);	col327=coloc.abf(mqtl327,eqtl327,p1=0.0001,p2=0.0001,p12=0.00001);	col327=coloc.abf(mqtl327,eqtl327,p1=0.00001,p2=0.00001,p12=0.0000001);
328	ILMN_1781691	rs16837027	ch	2	0.0610769	1.24464e-07	cg27024860	rs16837027_C	-0.574689	2.79146e-72	1	1	plink --noweb --bfile id400_ld --snp rs16837027 --window 250 --freq --out maf328;	grep 'ILMN_1781691' eQTL_results_R_cis_revision_PC14_chr2.txt>cis_eqtl328.txt;		grep 'cg27024860' cis_mQTL_chr2_1mbcenter.txt >cismqtl328.txt;					mqtl328=read.table('coloc_mqtl_328.txt',header=T,as.is=T);	mqtl6=read.table('coloc_mqtl_6.txt',header=T,as.is=T);						eqtl328=read.table('ciseqtl_maf328.txt',header=T,as.is=T);					write.table(t(col328$summary), 'output328.txt', quote=F,row.names=F,col.names=T);	col328=coloc.abf(mqtl328,eqtl328,p1=0.0001,p2=0.0001,p12=0.00001);	col328=coloc.abf(mqtl328,eqtl328,p1=0.00001,p2=0.00001,p12=0.0000001);
329	ILMN_1734707	rs16837548	ch	3	-0.361662	3.01258e-66	cg13844011	rs16837548_G	0.0783081	6.70171e-26	1	1	plink --noweb --bfile id400_ld --snp rs16837548 --window 250 --freq --out maf329;	grep 'ILMN_1734707' eQTL_results_R_cis_revision_PC14_chr3.txt>cis_eqtl329.txt;		grep 'cg13844011' cis_mQTL_chr3_1mbcenter.txt >cismqtl329.txt;					mqtl329=read.table('coloc_mqtl_329.txt',header=T,as.is=T);	mqtl7=read.table('coloc_mqtl_7.txt',header=T,as.is=T);						eqtl329=read.table('ciseqtl_maf329.txt',header=T,as.is=T);					write.table(t(col329$summary), 'output329.txt', quote=F,row.names=F,col.names=T);	col329=coloc.abf(mqtl329,eqtl329,p1=0.0001,p2=0.0001,p12=0.00001);	col329=coloc.abf(mqtl329,eqtl329,p1=0.00001,p2=0.00001,p12=0.0000001);
330	ILMN_1750256	rs16838147	ch	2	-0.089709	9.63021e-44	cg01813165	rs16838147_A	-0.0422438	9.13907e-06	1	1	plink --noweb --bfile id400_ld --snp rs16838147 --window 250 --freq --out maf330;	grep 'ILMN_1750256' eQTL_results_R_cis_revision_PC14_chr2.txt>cis_eqtl330.txt;		grep 'cg01813165' cis_mQTL_chr2_1mbcenter.txt >cismqtl330.txt;					mqtl330=read.table('coloc_mqtl_330.txt',header=T,as.is=T);	mqtl1=read.table('coloc_mqtl_1.txt',header=T,as.is=T);						eqtl330=read.table('ciseqtl_maf330.txt',header=T,as.is=T);					write.table(t(col330$summary), 'output330.txt', quote=F,row.names=F,col.names=T);	col330=coloc.abf(mqtl330,eqtl330,p1=0.0001,p2=0.0001,p12=0.00001);	col330=coloc.abf(mqtl330,eqtl330,p1=0.00001,p2=0.00001,p12=0.0000001);
331	ILMN_3235928	rs16841706	ch	2	0.266042	2.05379e-52	cg05081953	rs16841706_C	0.120734	4.19083e-06	1	0.936	plink --noweb --bfile id400_ld --snp rs16841706 --window 250 --freq --out maf331;	grep 'ILMN_3235928' eQTL_results_R_cis_revision_PC14_chr2.txt>cis_eqtl331.txt;		grep 'cg05081953' cis_mQTL_chr2_1mbcenter.txt >cismqtl331.txt;					mqtl331=read.table('coloc_mqtl_331.txt',header=T,as.is=T);	mqtl2=read.table('coloc_mqtl_2.txt',header=T,as.is=T);						eqtl331=read.table('ciseqtl_maf331.txt',header=T,as.is=T);					write.table(t(col331$summary), 'output331.txt', quote=F,row.names=F,col.names=T);	col331=coloc.abf(mqtl331,eqtl331,p1=0.0001,p2=0.0001,p12=0.00001);	col331=coloc.abf(mqtl331,eqtl331,p1=0.00001,p2=0.00001,p12=0.0000001);
332	ILMN_2413816	rs16849597	ch	2	-0.235404	2.60978e-47	cg20886011	rs16849597_G	-0.0981098	2.41303e-13	1	1	plink --noweb --bfile id400_ld --snp rs16849597 --window 250 --freq --out maf332;	grep 'ILMN_2413816' eQTL_results_R_cis_revision_PC14_chr2.txt>cis_eqtl332.txt;		grep 'cg20886011' cis_mQTL_chr2_1mbcenter.txt >cismqtl332.txt;					mqtl332=read.table('coloc_mqtl_332.txt',header=T,as.is=T);	mqtl3=read.table('coloc_mqtl_3.txt',header=T,as.is=T);						eqtl332=read.table('ciseqtl_maf332.txt',header=T,as.is=T);					write.table(t(col332$summary), 'output332.txt', quote=F,row.names=F,col.names=T);	col332=coloc.abf(mqtl332,eqtl332,p1=0.0001,p2=0.0001,p12=0.00001);	col332=coloc.abf(mqtl332,eqtl332,p1=0.00001,p2=0.00001,p12=0.0000001);
333	ILMN_1900661	rs16851855	ch	1	-0.0308973	1.93141e-09	cg01769457	rs16851855_A	0.0591071	4.92783e-09	1	1	plink --noweb --bfile id400_ld --snp rs16851855 --window 250 --freq --out maf333;	grep 'ILMN_1900661' eQTL_results_R_cis_revision_PC14_chr1.txt>cis_eqtl333.txt;		grep 'cg01769457' cis_mQTL_chr1_1mbcenter.txt >cismqtl333.txt;					mqtl333=read.table('coloc_mqtl_333.txt',header=T,as.is=T);	mqtl4=read.table('coloc_mqtl_4.txt',header=T,as.is=T);						eqtl333=read.table('ciseqtl_maf333.txt',header=T,as.is=T);					write.table(t(col333$summary), 'output333.txt', quote=F,row.names=F,col.names=T);	col333=coloc.abf(mqtl333,eqtl333,p1=0.0001,p2=0.0001,p12=0.00001);	col333=coloc.abf(mqtl333,eqtl333,p1=0.00001,p2=0.00001,p12=0.0000001);
334	ILMN_2074044	rs16852615	ch	3	0.0469664	1.2595e-06	cg15266637	rs16852615_A	-0.268058	1.27477e-28	1	1	plink --noweb --bfile id400_ld --snp rs16852615 --window 250 --freq --out maf334;	grep 'ILMN_2074044' eQTL_results_R_cis_revision_PC14_chr3.txt>cis_eqtl334.txt;		grep 'cg15266637' cis_mQTL_chr3_1mbcenter.txt >cismqtl334.txt;					mqtl334=read.table('coloc_mqtl_334.txt',header=T,as.is=T);	mqtl5=read.table('coloc_mqtl_5.txt',header=T,as.is=T);						eqtl334=read.table('ciseqtl_maf334.txt',header=T,as.is=T);					write.table(t(col334$summary), 'output334.txt', quote=F,row.names=F,col.names=T);	col334=coloc.abf(mqtl334,eqtl334,p1=0.0001,p2=0.0001,p12=0.00001);	col334=coloc.abf(mqtl334,eqtl334,p1=0.00001,p2=0.00001,p12=0.0000001);
335	ILMN_1698209	rs16865226	ch	2	-0.0685101	2.00901e-12	cg23402305	rs16865226_G	-0.262654	9.28899e-28	1	1	plink --noweb --bfile id400_ld --snp rs16865226 --window 250 --freq --out maf335;	grep 'ILMN_1698209' eQTL_results_R_cis_revision_PC14_chr2.txt>cis_eqtl335.txt;		grep 'cg23402305' cis_mQTL_chr2_1mbcenter.txt >cismqtl335.txt;					mqtl335=read.table('coloc_mqtl_335.txt',header=T,as.is=T);	mqtl6=read.table('coloc_mqtl_6.txt',header=T,as.is=T);						eqtl335=read.table('ciseqtl_maf335.txt',header=T,as.is=T);					write.table(t(col335$summary), 'output335.txt', quote=F,row.names=F,col.names=T);	col335=coloc.abf(mqtl335,eqtl335,p1=0.0001,p2=0.0001,p12=0.00001);	col335=coloc.abf(mqtl335,eqtl335,p1=0.00001,p2=0.00001,p12=0.0000001);
336	ILMN_1753190	rs16910302	ch	9	0.0689061	1.67596e-18	cg02565147	rs16910302_G	-0.0510887	2.96937e-06	1	1	plink --noweb --bfile id400_ld --snp rs16910302 --window 250 --freq --out maf336;	grep 'ILMN_1753190' eQTL_results_R_cis_revision_PC14_chr9.txt>cis_eqtl336.txt;		grep 'cg02565147' cis_mQTL_chr9_1mbcenter.txt >cismqtl336.txt;					mqtl336=read.table('coloc_mqtl_336.txt',header=T,as.is=T);	mqtl7=read.table('coloc_mqtl_7.txt',header=T,as.is=T);						eqtl336=read.table('ciseqtl_maf336.txt',header=T,as.is=T);					write.table(t(col336$summary), 'output336.txt', quote=F,row.names=F,col.names=T);	col336=coloc.abf(mqtl336,eqtl336,p1=0.0001,p2=0.0001,p12=0.00001);	col336=coloc.abf(mqtl336,eqtl336,p1=0.00001,p2=0.00001,p12=0.0000001);
337	ILMN_1684446	rs16942615	ch	17	0.156875	1.71895e-35	cg03443944	rs16942615_G	-0.100382	2.07353e-14	1	1	plink --noweb --bfile id400_ld --snp rs16942615 --window 250 --freq --out maf337;	grep 'ILMN_1684446' eQTL_results_R_cis_revision_PC14_chr17.txt>cis_eqtl337.txt;		grep 'cg03443944' cis_mQTL_chr17_1mbcenter.txt >cismqtl337.txt;					mqtl337=read.table('coloc_mqtl_337.txt',header=T,as.is=T);	mqtl1=read.table('coloc_mqtl_1.txt',header=T,as.is=T);						eqtl337=read.table('ciseqtl_maf337.txt',header=T,as.is=T);					write.table(t(col337$summary), 'output337.txt', quote=F,row.names=F,col.names=T);	col337=coloc.abf(mqtl337,eqtl337,p1=0.0001,p2=0.0001,p12=0.00001);	col337=coloc.abf(mqtl337,eqtl337,p1=0.00001,p2=0.00001,p12=0.0000001);
338	ILMN_2238928	rs16943176	ch	17	0.145397	7.04497e-55	cg23436779	rs16943176_A	-0.111176	2.52392e-16	1	1	plink --noweb --bfile id400_ld --snp rs16943176 --window 250 --freq --out maf338;	grep 'ILMN_2238928' eQTL_results_R_cis_revision_PC14_chr17.txt>cis_eqtl338.txt;		grep 'cg23436779' cis_mQTL_chr17_1mbcenter.txt >cismqtl338.txt;					mqtl338=read.table('coloc_mqtl_338.txt',header=T,as.is=T);	mqtl2=read.table('coloc_mqtl_2.txt',header=T,as.is=T);						eqtl338=read.table('ciseqtl_maf338.txt',header=T,as.is=T);					write.table(t(col338$summary), 'output338.txt', quote=F,row.names=F,col.names=T);	col338=coloc.abf(mqtl338,eqtl338,p1=0.0001,p2=0.0001,p12=0.00001);	col338=coloc.abf(mqtl338,eqtl338,p1=0.00001,p2=0.00001,p12=0.0000001);
339	ILMN_1731596	rs16943647	ch	15	-0.0721263	2.3142e-24	cg02349866	rs16943647_T	-0.0738243	5.58378e-15	1	1	plink --noweb --bfile id400_ld --snp rs16943647 --window 250 --freq --out maf339;	grep 'ILMN_1731596' eQTL_results_R_cis_revision_PC14_chr15.txt>cis_eqtl339.txt;		grep 'cg02349866' cis_mQTL_chr15_1mbcenter.txt >cismqtl339.txt;					mqtl339=read.table('coloc_mqtl_339.txt',header=T,as.is=T);	mqtl3=read.table('coloc_mqtl_3.txt',header=T,as.is=T);						eqtl339=read.table('ciseqtl_maf339.txt',header=T,as.is=T);					write.table(t(col339$summary), 'output339.txt', quote=F,row.names=F,col.names=T);	col339=coloc.abf(mqtl339,eqtl339,p1=0.0001,p2=0.0001,p12=0.00001);	col339=coloc.abf(mqtl339,eqtl339,p1=0.00001,p2=0.00001,p12=0.0000001);
340	ILMN_3234831	rs16950701	ch	18	-0.110957	4.38849e-12	cg02563971	rs16950701_A	0.0423288	2.4144e-06	1	1	plink --noweb --bfile id400_ld --snp rs16950701 --window 250 --freq --out maf340;	grep 'ILMN_3234831' eQTL_results_R_cis_revision_PC14_chr18.txt>cis_eqtl340.txt;		grep 'cg02563971' cis_mQTL_chr18_1mbcenter.txt >cismqtl340.txt;					mqtl340=read.table('coloc_mqtl_340.txt',header=T,as.is=T);	mqtl4=read.table('coloc_mqtl_4.txt',header=T,as.is=T);						eqtl340=read.table('ciseqtl_maf340.txt',header=T,as.is=T);					write.table(t(col340$summary), 'output340.txt', quote=F,row.names=F,col.names=T);	col340=coloc.abf(mqtl340,eqtl340,p1=0.0001,p2=0.0001,p12=0.00001);	col340=coloc.abf(mqtl340,eqtl340,p1=0.00001,p2=0.00001,p12=0.0000001);
341	ILMN_1813475	rs16950979	ch	15	0.109636	1.54417e-51	cg07193234	rs16950979_G	-0.0612477	8.30335e-10	1	1	plink --noweb --bfile id400_ld --snp rs16950979 --window 250 --freq --out maf341;	grep 'ILMN_1813475' eQTL_results_R_cis_revision_PC14_chr15.txt>cis_eqtl341.txt;		grep 'cg07193234' cis_mQTL_chr15_1mbcenter.txt >cismqtl341.txt;					mqtl341=read.table('coloc_mqtl_341.txt',header=T,as.is=T);	mqtl5=read.table('coloc_mqtl_5.txt',header=T,as.is=T);						eqtl341=read.table('ciseqtl_maf341.txt',header=T,as.is=T);					write.table(t(col341$summary), 'output341.txt', quote=F,row.names=F,col.names=T);	col341=coloc.abf(mqtl341,eqtl341,p1=0.0001,p2=0.0001,p12=0.00001);	col341=coloc.abf(mqtl341,eqtl341,p1=0.00001,p2=0.00001,p12=0.0000001);
342	ILMN_2328363	rs16956795	ch	16	0.0619049	6.53497e-11	cg16376828	rs16956795_G	-0.185757	5.56259e-22	1	1	plink --noweb --bfile id400_ld --snp rs16956795 --window 250 --freq --out maf342;	grep 'ILMN_2328363' eQTL_results_R_cis_revision_PC14_chr16.txt>cis_eqtl342.txt;		grep 'cg16376828' cis_mQTL_chr16_1mbcenter.txt >cismqtl342.txt;					mqtl342=read.table('coloc_mqtl_342.txt',header=T,as.is=T);	mqtl6=read.table('coloc_mqtl_6.txt',header=T,as.is=T);						eqtl342=read.table('ciseqtl_maf342.txt',header=T,as.is=T);					write.table(t(col342$summary), 'output342.txt', quote=F,row.names=F,col.names=T);	col342=coloc.abf(mqtl342,eqtl342,p1=0.0001,p2=0.0001,p12=0.00001);	col342=coloc.abf(mqtl342,eqtl342,p1=0.00001,p2=0.00001,p12=0.0000001);
343	ILMN_1748899	rs16958736	ch	16	0.0795888	6.41864e-11	cg08085199	rs16958736_T	0.267084	8.17802e-34	0.949	0.86	plink --noweb --bfile id400_ld --snp rs16958736 --window 250 --freq --out maf343;	grep 'ILMN_1748899' eQTL_results_R_cis_revision_PC14_chr16.txt>cis_eqtl343.txt;		grep 'cg08085199' cis_mQTL_chr16_1mbcenter.txt >cismqtl343.txt;					mqtl343=read.table('coloc_mqtl_343.txt',header=T,as.is=T);	mqtl7=read.table('coloc_mqtl_7.txt',header=T,as.is=T);						eqtl343=read.table('ciseqtl_maf343.txt',header=T,as.is=T);					write.table(t(col343$summary), 'output343.txt', quote=F,row.names=F,col.names=T);	col343=coloc.abf(mqtl343,eqtl343,p1=0.0001,p2=0.0001,p12=0.00001);	col343=coloc.abf(mqtl343,eqtl343,p1=0.00001,p2=0.00001,p12=0.0000001);
344	ILMN_1815479	rs16959021	ch	15	0.154457	8.0407e-64	cg20847668	rs16959021_C	-0.278716	7.21254e-53	1	1	plink --noweb --bfile id400_ld --snp rs16959021 --window 250 --freq --out maf344;	grep 'ILMN_1815479' eQTL_results_R_cis_revision_PC14_chr15.txt>cis_eqtl344.txt;		grep 'cg20847668' cis_mQTL_chr15_1mbcenter.txt >cismqtl344.txt;					mqtl344=read.table('coloc_mqtl_344.txt',header=T,as.is=T);	mqtl1=read.table('coloc_mqtl_1.txt',header=T,as.is=T);						eqtl344=read.table('ciseqtl_maf344.txt',header=T,as.is=T);					write.table(t(col344$summary), 'output344.txt', quote=F,row.names=F,col.names=T);	col344=coloc.abf(mqtl344,eqtl344,p1=0.0001,p2=0.0001,p12=0.00001);	col344=coloc.abf(mqtl344,eqtl344,p1=0.00001,p2=0.00001,p12=0.0000001);
345	ILMN_1775269	rs16961733	ch	15	-0.129756	2.49575e-77	cg06815715	rs16961733_A	-0.0464966	1.08823e-08	1	1	plink --noweb --bfile id400_ld --snp rs16961733 --window 250 --freq --out maf345;	grep 'ILMN_1775269' eQTL_results_R_cis_revision_PC14_chr15.txt>cis_eqtl345.txt;		grep 'cg06815715' cis_mQTL_chr15_1mbcenter.txt >cismqtl345.txt;					mqtl345=read.table('coloc_mqtl_345.txt',header=T,as.is=T);	mqtl2=read.table('coloc_mqtl_2.txt',header=T,as.is=T);						eqtl345=read.table('ciseqtl_maf345.txt',header=T,as.is=T);					write.table(t(col345$summary), 'output345.txt', quote=F,row.names=F,col.names=T);	col345=coloc.abf(mqtl345,eqtl345,p1=0.0001,p2=0.0001,p12=0.00001);	col345=coloc.abf(mqtl345,eqtl345,p1=0.00001,p2=0.00001,p12=0.0000001);
346	ILMN_1804277	rs16966213	ch	15	-0.0755562	7.14921e-14	cg19084031	rs16966213_A	1.39184	6.39043e-241	1	1	plink --noweb --bfile id400_ld --snp rs16966213 --window 250 --freq --out maf346;	grep 'ILMN_1804277' eQTL_results_R_cis_revision_PC14_chr15.txt>cis_eqtl346.txt;		grep 'cg19084031' cis_mQTL_chr15_1mbcenter.txt >cismqtl346.txt;					mqtl346=read.table('coloc_mqtl_346.txt',header=T,as.is=T);	mqtl3=read.table('coloc_mqtl_3.txt',header=T,as.is=T);						eqtl346=read.table('ciseqtl_maf346.txt',header=T,as.is=T);					write.table(t(col346$summary), 'output346.txt', quote=F,row.names=F,col.names=T);	col346=coloc.abf(mqtl346,eqtl346,p1=0.0001,p2=0.0001,p12=0.00001);	col346=coloc.abf(mqtl346,eqtl346,p1=0.00001,p2=0.00001,p12=0.0000001);
347	ILMN_2404454	rs16970673	ch	17	0.0430096	4.08242e-07	cg23982212	rs16970673_T	0.0699012	9.82387e-07	0.92	0.828	plink --noweb --bfile id400_ld --snp rs16970673 --window 250 --freq --out maf347;	grep 'ILMN_2404454' eQTL_results_R_cis_revision_PC14_chr17.txt>cis_eqtl347.txt;		grep 'cg23982212' cis_mQTL_chr17_1mbcenter.txt >cismqtl347.txt;					mqtl347=read.table('coloc_mqtl_347.txt',header=T,as.is=T);	mqtl4=read.table('coloc_mqtl_4.txt',header=T,as.is=T);						eqtl347=read.table('ciseqtl_maf347.txt',header=T,as.is=T);					write.table(t(col347$summary), 'output347.txt', quote=F,row.names=F,col.names=T);	col347=coloc.abf(mqtl347,eqtl347,p1=0.0001,p2=0.0001,p12=0.00001);	col347=coloc.abf(mqtl347,eqtl347,p1=0.00001,p2=0.00001,p12=0.0000001);
348	ILMN_1658080	rs16975299	ch	19	-0.0952644	2.49278e-35	cg25324105	rs16975299_C	-0.219626	2.00321e-27	1	1	plink --noweb --bfile id400_ld --snp rs16975299 --window 250 --freq --out maf348;	grep 'ILMN_1658080' eQTL_results_R_cis_revision_PC14_chr19.txt>cis_eqtl348.txt;		grep 'cg25324105' cis_mQTL_chr19_1mbcenter.txt >cismqtl348.txt;					mqtl348=read.table('coloc_mqtl_348.txt',header=T,as.is=T);	mqtl5=read.table('coloc_mqtl_5.txt',header=T,as.is=T);						eqtl348=read.table('ciseqtl_maf348.txt',header=T,as.is=T);					write.table(t(col348$summary), 'output348.txt', quote=F,row.names=F,col.names=T);	col348=coloc.abf(mqtl348,eqtl348,p1=0.0001,p2=0.0001,p12=0.00001);	col348=coloc.abf(mqtl348,eqtl348,p1=0.00001,p2=0.00001,p12=0.0000001);
349	ILMN_3251658	rs16985475	ch	19	0.119211	2.77562e-11	cg26897081	rs16985475_A	-0.0768403	6.0237e-13	1	1	plink --noweb --bfile id400_ld --snp rs16985475 --window 250 --freq --out maf349;	grep 'ILMN_3251658' eQTL_results_R_cis_revision_PC14_chr19.txt>cis_eqtl349.txt;		grep 'cg26897081' cis_mQTL_chr19_1mbcenter.txt >cismqtl349.txt;					mqtl349=read.table('coloc_mqtl_349.txt',header=T,as.is=T);	mqtl6=read.table('coloc_mqtl_6.txt',header=T,as.is=T);						eqtl349=read.table('ciseqtl_maf349.txt',header=T,as.is=T);					write.table(t(col349$summary), 'output349.txt', quote=F,row.names=F,col.names=T);	col349=coloc.abf(mqtl349,eqtl349,p1=0.0001,p2=0.0001,p12=0.00001);	col349=coloc.abf(mqtl349,eqtl349,p1=0.00001,p2=0.00001,p12=0.0000001);
350	ILMN_2204754	rs16994365	ch	20	-0.227102	3.40597e-35	cg01309046	rs16994365_A	0.243192	4.88231e-35	1	1	plink --noweb --bfile id400_ld --snp rs16994365 --window 250 --freq --out maf350;	grep 'ILMN_2204754' eQTL_results_R_cis_revision_PC14_chr20.txt>cis_eqtl350.txt;		grep 'cg01309046' cis_mQTL_chr20_1mbcenter.txt >cismqtl350.txt;					mqtl350=read.table('coloc_mqtl_350.txt',header=T,as.is=T);	mqtl7=read.table('coloc_mqtl_7.txt',header=T,as.is=T);						eqtl350=read.table('ciseqtl_maf350.txt',header=T,as.is=T);					write.table(t(col350$summary), 'output350.txt', quote=F,row.names=F,col.names=T);	col350=coloc.abf(mqtl350,eqtl350,p1=0.0001,p2=0.0001,p12=0.00001);	col350=coloc.abf(mqtl350,eqtl350,p1=0.00001,p2=0.00001,p12=0.0000001);
351	ILMN_1764500	rs17032426	ch	3	-0.176543	1.49161e-54	cg12395284	rs17032426_A	0.432053	6.3866e-60	1	1	plink --noweb --bfile id400_ld --snp rs17032426 --window 250 --freq --out maf351;	grep 'ILMN_1764500' eQTL_results_R_cis_revision_PC14_chr3.txt>cis_eqtl351.txt;		grep 'cg12395284' cis_mQTL_chr3_1mbcenter.txt >cismqtl351.txt;					mqtl351=read.table('coloc_mqtl_351.txt',header=T,as.is=T);	mqtl1=read.table('coloc_mqtl_1.txt',header=T,as.is=T);						eqtl351=read.table('ciseqtl_maf351.txt',header=T,as.is=T);					write.table(t(col351$summary), 'output351.txt', quote=F,row.names=F,col.names=T);	col351=coloc.abf(mqtl351,eqtl351,p1=0.0001,p2=0.0001,p12=0.00001);	col351=coloc.abf(mqtl351,eqtl351,p1=0.00001,p2=0.00001,p12=0.0000001);
352	ILMN_1777691	rs17086776	ch	4	0.101721	2.36699e-20	cg00244517	rs17086776_T	-0.30105	6.00717e-73	1	1	plink --noweb --bfile id400_ld --snp rs17086776 --window 250 --freq --out maf352;	grep 'ILMN_1777691' eQTL_results_R_cis_revision_PC14_chr4.txt>cis_eqtl352.txt;		grep 'cg00244517' cis_mQTL_chr4_1mbcenter.txt >cismqtl352.txt;					mqtl352=read.table('coloc_mqtl_352.txt',header=T,as.is=T);	mqtl2=read.table('coloc_mqtl_2.txt',header=T,as.is=T);						eqtl352=read.table('ciseqtl_maf352.txt',header=T,as.is=T);					write.table(t(col352$summary), 'output352.txt', quote=F,row.names=F,col.names=T);	col352=coloc.abf(mqtl352,eqtl352,p1=0.0001,p2=0.0001,p12=0.00001);	col352=coloc.abf(mqtl352,eqtl352,p1=0.00001,p2=0.00001,p12=0.0000001);
353	ILMN_1725346	rs17099239	ch	14	0.0477447	6.58999e-07	cg05398967	rs17099239_G	0.154682	2.07396e-17	1	1	plink --noweb --bfile id400_ld --snp rs17099239 --window 250 --freq --out maf353;	grep 'ILMN_1725346' eQTL_results_R_cis_revision_PC14_chr14.txt>cis_eqtl353.txt;		grep 'cg05398967' cis_mQTL_chr14_1mbcenter.txt >cismqtl353.txt;					mqtl353=read.table('coloc_mqtl_353.txt',header=T,as.is=T);	mqtl3=read.table('coloc_mqtl_3.txt',header=T,as.is=T);						eqtl353=read.table('ciseqtl_maf353.txt',header=T,as.is=T);					write.table(t(col353$summary), 'output353.txt', quote=F,row.names=F,col.names=T);	col353=coloc.abf(mqtl353,eqtl353,p1=0.0001,p2=0.0001,p12=0.00001);	col353=coloc.abf(mqtl353,eqtl353,p1=0.00001,p2=0.00001,p12=0.0000001);
354	ILMN_1680659	rs17126930	ch	11	0.0885201	3.15211e-20	cg16530587	rs17126930_C	0.0509536	3.98354e-06	0.988	0.965	plink --noweb --bfile id400_ld --snp rs17126930 --window 250 --freq --out maf354;	grep 'ILMN_1680659' eQTL_results_R_cis_revision_PC14_chr11.txt>cis_eqtl354.txt;		grep 'cg16530587' cis_mQTL_chr11_1mbcenter.txt >cismqtl354.txt;					mqtl354=read.table('coloc_mqtl_354.txt',header=T,as.is=T);	mqtl4=read.table('coloc_mqtl_4.txt',header=T,as.is=T);						eqtl354=read.table('ciseqtl_maf354.txt',header=T,as.is=T);					write.table(t(col354$summary), 'output354.txt', quote=F,row.names=F,col.names=T);	col354=coloc.abf(mqtl354,eqtl354,p1=0.0001,p2=0.0001,p12=0.00001);	col354=coloc.abf(mqtl354,eqtl354,p1=0.00001,p2=0.00001,p12=0.0000001);
355	ILMN_1709153	rs17146098	ch	5	-0.0289402	6.79676e-06	cg21760006	rs17146098_A	-0.0668892	1.15311e-07	1	1	plink --noweb --bfile id400_ld --snp rs17146098 --window 250 --freq --out maf355;	grep 'ILMN_1709153' eQTL_results_R_cis_revision_PC14_chr5.txt>cis_eqtl355.txt;		grep 'cg21760006' cis_mQTL_chr5_1mbcenter.txt >cismqtl355.txt;					mqtl355=read.table('coloc_mqtl_355.txt',header=T,as.is=T);	mqtl5=read.table('coloc_mqtl_5.txt',header=T,as.is=T);						eqtl355=read.table('ciseqtl_maf355.txt',header=T,as.is=T);					write.table(t(col355$summary), 'output355.txt', quote=F,row.names=F,col.names=T);	col355=coloc.abf(mqtl355,eqtl355,p1=0.0001,p2=0.0001,p12=0.00001);	col355=coloc.abf(mqtl355,eqtl355,p1=0.00001,p2=0.00001,p12=0.0000001);
356	ILMN_3229770	rs17167275	ch	5	-0.102368	7.88736e-28	cg26922706	rs17167275_T	0.194791	6.2821e-21	1	1	plink --noweb --bfile id400_ld --snp rs17167275 --window 250 --freq --out maf356;	grep 'ILMN_3229770' eQTL_results_R_cis_revision_PC14_chr5.txt>cis_eqtl356.txt;		grep 'cg26922706' cis_mQTL_chr5_1mbcenter.txt >cismqtl356.txt;					mqtl356=read.table('coloc_mqtl_356.txt',header=T,as.is=T);	mqtl6=read.table('coloc_mqtl_6.txt',header=T,as.is=T);						eqtl356=read.table('ciseqtl_maf356.txt',header=T,as.is=T);					write.table(t(col356$summary), 'output356.txt', quote=F,row.names=F,col.names=T);	col356=coloc.abf(mqtl356,eqtl356,p1=0.0001,p2=0.0001,p12=0.00001);	col356=coloc.abf(mqtl356,eqtl356,p1=0.00001,p2=0.00001,p12=0.0000001);
357	ILMN_1780671	rs17180090	ch	14	0.182448	9.82997e-47	cg21927177	rs17180090_A	0.262075	2.56099e-47	1	1	plink --noweb --bfile id400_ld --snp rs17180090 --window 250 --freq --out maf357;	grep 'ILMN_1780671' eQTL_results_R_cis_revision_PC14_chr14.txt>cis_eqtl357.txt;		grep 'cg21927177' cis_mQTL_chr14_1mbcenter.txt >cismqtl357.txt;					mqtl357=read.table('coloc_mqtl_357.txt',header=T,as.is=T);	mqtl7=read.table('coloc_mqtl_7.txt',header=T,as.is=T);						eqtl357=read.table('ciseqtl_maf357.txt',header=T,as.is=T);					write.table(t(col357$summary), 'output357.txt', quote=F,row.names=F,col.names=T);	col357=coloc.abf(mqtl357,eqtl357,p1=0.0001,p2=0.0001,p12=0.00001);	col357=coloc.abf(mqtl357,eqtl357,p1=0.00001,p2=0.00001,p12=0.0000001);
358	ILMN_1655557	rs17194948	ch	13	0.0981825	1.66354e-42	cg21938521	rs17194948_A	0.0754304	1.70388e-18	1	1	plink --noweb --bfile id400_ld --snp rs17194948 --window 250 --freq --out maf358;	grep 'ILMN_1655557' eQTL_results_R_cis_revision_PC14_chr13.txt>cis_eqtl358.txt;		grep 'cg21938521' cis_mQTL_chr13_1mbcenter.txt >cismqtl358.txt;					mqtl358=read.table('coloc_mqtl_358.txt',header=T,as.is=T);	mqtl1=read.table('coloc_mqtl_1.txt',header=T,as.is=T);						eqtl358=read.table('ciseqtl_maf358.txt',header=T,as.is=T);					write.table(t(col358$summary), 'output358.txt', quote=F,row.names=F,col.names=T);	col358=coloc.abf(mqtl358,eqtl358,p1=0.0001,p2=0.0001,p12=0.00001);	col358=coloc.abf(mqtl358,eqtl358,p1=0.00001,p2=0.00001,p12=0.0000001);
359	ILMN_2201678	rs1733319	ch	3	0.0515161	5.97868e-06	cg11622516	rs1733319_T	0.0715816	4.46803e-17	1	1	plink --noweb --bfile id400_ld --snp rs1733319 --window 250 --freq --out maf359;	grep 'ILMN_2201678' eQTL_results_R_cis_revision_PC14_chr3.txt>cis_eqtl359.txt;		grep 'cg11622516' cis_mQTL_chr3_1mbcenter.txt >cismqtl359.txt;					mqtl359=read.table('coloc_mqtl_359.txt',header=T,as.is=T);	mqtl2=read.table('coloc_mqtl_2.txt',header=T,as.is=T);						eqtl359=read.table('ciseqtl_maf359.txt',header=T,as.is=T);					write.table(t(col359$summary), 'output359.txt', quote=F,row.names=F,col.names=T);	col359=coloc.abf(mqtl359,eqtl359,p1=0.0001,p2=0.0001,p12=0.00001);	col359=coloc.abf(mqtl359,eqtl359,p1=0.00001,p2=0.00001,p12=0.0000001);
360	ILMN_1666258	rs17355357	ch	16	-0.0458775	5.81807e-12	cg07280206	rs17355357_A	-0.255084	1.0284e-56	0.978	0.862	plink --noweb --bfile id400_ld --snp rs17355357 --window 250 --freq --out maf360;	grep 'ILMN_1666258' eQTL_results_R_cis_revision_PC14_chr16.txt>cis_eqtl360.txt;		grep 'cg07280206' cis_mQTL_chr16_1mbcenter.txt >cismqtl360.txt;					mqtl360=read.table('coloc_mqtl_360.txt',header=T,as.is=T);	mqtl3=read.table('coloc_mqtl_3.txt',header=T,as.is=T);						eqtl360=read.table('ciseqtl_maf360.txt',header=T,as.is=T);					write.table(t(col360$summary), 'output360.txt', quote=F,row.names=F,col.names=T);	col360=coloc.abf(mqtl360,eqtl360,p1=0.0001,p2=0.0001,p12=0.00001);	col360=coloc.abf(mqtl360,eqtl360,p1=0.00001,p2=0.00001,p12=0.0000001);
361	ILMN_1653711	rs17544039	ch	17	0.0742435	1.9395e-07	cg25948591	rs17544039_G	0.0478875	3.05547e-06	1	1	plink --noweb --bfile id400_ld --snp rs17544039 --window 250 --freq --out maf361;	grep 'ILMN_1653711' eQTL_results_R_cis_revision_PC14_chr17.txt>cis_eqtl361.txt;		grep 'cg25948591' cis_mQTL_chr17_1mbcenter.txt >cismqtl361.txt;					mqtl361=read.table('coloc_mqtl_361.txt',header=T,as.is=T);	mqtl4=read.table('coloc_mqtl_4.txt',header=T,as.is=T);						eqtl361=read.table('ciseqtl_maf361.txt',header=T,as.is=T);					write.table(t(col361$summary), 'output361.txt', quote=F,row.names=F,col.names=T);	col361=coloc.abf(mqtl361,eqtl361,p1=0.0001,p2=0.0001,p12=0.00001);	col361=coloc.abf(mqtl361,eqtl361,p1=0.00001,p2=0.00001,p12=0.0000001);
362	ILMN_1651987	rs1757171	ch	6	0.13306	4.75409e-67	cg24148817	rs1757171_A	0.281401	2.00618e-56	1	1	plink --noweb --bfile id400_ld --snp rs1757171 --window 250 --freq --out maf362;	grep 'ILMN_1651987' eQTL_results_R_cis_revision_PC14_chr6.txt>cis_eqtl362.txt;		grep 'cg24148817' cis_mQTL_chr6_1mbcenter.txt >cismqtl362.txt;					mqtl362=read.table('coloc_mqtl_362.txt',header=T,as.is=T);	mqtl5=read.table('coloc_mqtl_5.txt',header=T,as.is=T);						eqtl362=read.table('ciseqtl_maf362.txt',header=T,as.is=T);					write.table(t(col362$summary), 'output362.txt', quote=F,row.names=F,col.names=T);	col362=coloc.abf(mqtl362,eqtl362,p1=0.0001,p2=0.0001,p12=0.00001);	col362=coloc.abf(mqtl362,eqtl362,p1=0.00001,p2=0.00001,p12=0.0000001);
363	ILMN_1662905	rs17574235	ch	17	-0.067604	3.54684e-16	cg25022915	rs17574235_G	0.137322	1.70388e-28	1	1	plink --noweb --bfile id400_ld --snp rs17574235 --window 250 --freq --out maf363;	grep 'ILMN_1662905' eQTL_results_R_cis_revision_PC14_chr17.txt>cis_eqtl363.txt;		grep 'cg25022915' cis_mQTL_chr17_1mbcenter.txt >cismqtl363.txt;					mqtl363=read.table('coloc_mqtl_363.txt',header=T,as.is=T);	mqtl6=read.table('coloc_mqtl_6.txt',header=T,as.is=T);						eqtl363=read.table('ciseqtl_maf363.txt',header=T,as.is=T);					write.table(t(col363$summary), 'output363.txt', quote=F,row.names=F,col.names=T);	col363=coloc.abf(mqtl363,eqtl363,p1=0.0001,p2=0.0001,p12=0.00001);	col363=coloc.abf(mqtl363,eqtl363,p1=0.00001,p2=0.00001,p12=0.0000001);
364	ILMN_1689747	rs17591435	ch	9	-0.0737268	3.45657e-09	cg24105685	rs17591435_G	-0.102394	3.50449e-07	1	1	plink --noweb --bfile id400_ld --snp rs17591435 --window 250 --freq --out maf364;	grep 'ILMN_1689747' eQTL_results_R_cis_revision_PC14_chr9.txt>cis_eqtl364.txt;		grep 'cg24105685' cis_mQTL_chr9_1mbcenter.txt >cismqtl364.txt;					mqtl364=read.table('coloc_mqtl_364.txt',header=T,as.is=T);	mqtl7=read.table('coloc_mqtl_7.txt',header=T,as.is=T);						eqtl364=read.table('ciseqtl_maf364.txt',header=T,as.is=T);					write.table(t(col364$summary), 'output364.txt', quote=F,row.names=F,col.names=T);	col364=coloc.abf(mqtl364,eqtl364,p1=0.0001,p2=0.0001,p12=0.00001);	col364=coloc.abf(mqtl364,eqtl364,p1=0.00001,p2=0.00001,p12=0.0000001);
365	ILMN_2162234	rs17627829	ch	4	0.0374421	1.98968e-06	cg04384893	rs17627829_G	-0.0654219	3.09687e-10	1	1	plink --noweb --bfile id400_ld --snp rs17627829 --window 250 --freq --out maf365;	grep 'ILMN_2162234' eQTL_results_R_cis_revision_PC14_chr4.txt>cis_eqtl365.txt;		grep 'cg04384893' cis_mQTL_chr4_1mbcenter.txt >cismqtl365.txt;					mqtl365=read.table('coloc_mqtl_365.txt',header=T,as.is=T);	mqtl1=read.table('coloc_mqtl_1.txt',header=T,as.is=T);						eqtl365=read.table('ciseqtl_maf365.txt',header=T,as.is=T);					write.table(t(col365$summary), 'output365.txt', quote=F,row.names=F,col.names=T);	col365=coloc.abf(mqtl365,eqtl365,p1=0.0001,p2=0.0001,p12=0.00001);	col365=coloc.abf(mqtl365,eqtl365,p1=0.00001,p2=0.00001,p12=0.0000001);
366	ILMN_1748926	rs17641278	ch	7	-0.0698775	1.91887e-14	cg19145858	rs17641278_T	0.0440914	5.72146e-06	1	1	plink --noweb --bfile id400_ld --snp rs17641278 --window 250 --freq --out maf366;	grep 'ILMN_1748926' eQTL_results_R_cis_revision_PC14_chr7.txt>cis_eqtl366.txt;		grep 'cg19145858' cis_mQTL_chr7_1mbcenter.txt >cismqtl366.txt;					mqtl366=read.table('coloc_mqtl_366.txt',header=T,as.is=T);	mqtl2=read.table('coloc_mqtl_2.txt',header=T,as.is=T);						eqtl366=read.table('ciseqtl_maf366.txt',header=T,as.is=T);					write.table(t(col366$summary), 'output366.txt', quote=F,row.names=F,col.names=T);	col366=coloc.abf(mqtl366,eqtl366,p1=0.0001,p2=0.0001,p12=0.00001);	col366=coloc.abf(mqtl366,eqtl366,p1=0.00001,p2=0.00001,p12=0.0000001);
367	ILMN_1786379	rs17653749	ch	16	0.0361089	1.77903e-08	cg07078095	rs17653749_A	-0.0605106	6.1126e-06	1	1	plink --noweb --bfile id400_ld --snp rs17653749 --window 250 --freq --out maf367;	grep 'ILMN_1786379' eQTL_results_R_cis_revision_PC14_chr16.txt>cis_eqtl367.txt;		grep 'cg07078095' cis_mQTL_chr16_1mbcenter.txt >cismqtl367.txt;					mqtl367=read.table('coloc_mqtl_367.txt',header=T,as.is=T);	mqtl3=read.table('coloc_mqtl_3.txt',header=T,as.is=T);						eqtl367=read.table('ciseqtl_maf367.txt',header=T,as.is=T);					write.table(t(col367$summary), 'output367.txt', quote=F,row.names=F,col.names=T);	col367=coloc.abf(mqtl367,eqtl367,p1=0.0001,p2=0.0001,p12=0.00001);	col367=coloc.abf(mqtl367,eqtl367,p1=0.00001,p2=0.00001,p12=0.0000001);
368	ILMN_1722025	rs17695092	ch	5	0.189869	5.58802e-49	cg18693985	rs17695092_G	-0.64732	7.91363e-152	1	1	plink --noweb --bfile id400_ld --snp rs17695092 --window 250 --freq --out maf368;	grep 'ILMN_1722025' eQTL_results_R_cis_revision_PC14_chr5.txt>cis_eqtl368.txt;		grep 'cg18693985' cis_mQTL_chr5_1mbcenter.txt >cismqtl368.txt;					mqtl368=read.table('coloc_mqtl_368.txt',header=T,as.is=T);	mqtl4=read.table('coloc_mqtl_4.txt',header=T,as.is=T);						eqtl368=read.table('ciseqtl_maf368.txt',header=T,as.is=T);					write.table(t(col368$summary), 'output368.txt', quote=F,row.names=F,col.names=T);	col368=coloc.abf(mqtl368,eqtl368,p1=0.0001,p2=0.0001,p12=0.00001);	col368=coloc.abf(mqtl368,eqtl368,p1=0.00001,p2=0.00001,p12=0.0000001);
369	ILMN_2133187	rs17708472	ch	16	0.0697654	1.81831e-08	cg26134665	rs17708472_A	0.0887499	1.05925e-08	1	1	plink --noweb --bfile id400_ld --snp rs17708472 --window 250 --freq --out maf369;	grep 'ILMN_2133187' eQTL_results_R_cis_revision_PC14_chr16.txt>cis_eqtl369.txt;		grep 'cg26134665' cis_mQTL_chr16_1mbcenter.txt >cismqtl369.txt;					mqtl369=read.table('coloc_mqtl_369.txt',header=T,as.is=T);	mqtl5=read.table('coloc_mqtl_5.txt',header=T,as.is=T);						eqtl369=read.table('ciseqtl_maf369.txt',header=T,as.is=T);					write.table(t(col369$summary), 'output369.txt', quote=F,row.names=F,col.names=T);	col369=coloc.abf(mqtl369,eqtl369,p1=0.0001,p2=0.0001,p12=0.00001);	col369=coloc.abf(mqtl369,eqtl369,p1=0.00001,p2=0.00001,p12=0.0000001);
370	ILMN_1777476	rs17743381	ch	11	0.120402	5.36039e-22	cg03196265	rs17743381_A	-0.0719957	1.80253e-12	1	1	plink --noweb --bfile id400_ld --snp rs17743381 --window 250 --freq --out maf370;	grep 'ILMN_1777476' eQTL_results_R_cis_revision_PC14_chr11.txt>cis_eqtl370.txt;		grep 'cg03196265' cis_mQTL_chr11_1mbcenter.txt >cismqtl370.txt;					mqtl370=read.table('coloc_mqtl_370.txt',header=T,as.is=T);	mqtl6=read.table('coloc_mqtl_6.txt',header=T,as.is=T);						eqtl370=read.table('ciseqtl_maf370.txt',header=T,as.is=T);					write.table(t(col370$summary), 'output370.txt', quote=F,row.names=F,col.names=T);	col370=coloc.abf(mqtl370,eqtl370,p1=0.0001,p2=0.0001,p12=0.00001);	col370=coloc.abf(mqtl370,eqtl370,p1=0.00001,p2=0.00001,p12=0.0000001);
371	ILMN_1770641	rs17797119	ch	5	0.0317713	2.89696e-06	cg07523741	rs17797119_G	-0.0774134	9.33407e-07	1	1	plink --noweb --bfile id400_ld --snp rs17797119 --window 250 --freq --out maf371;	grep 'ILMN_1770641' eQTL_results_R_cis_revision_PC14_chr5.txt>cis_eqtl371.txt;		grep 'cg07523741' cis_mQTL_chr5_1mbcenter.txt >cismqtl371.txt;					mqtl371=read.table('coloc_mqtl_371.txt',header=T,as.is=T);	mqtl7=read.table('coloc_mqtl_7.txt',header=T,as.is=T);						eqtl371=read.table('ciseqtl_maf371.txt',header=T,as.is=T);					write.table(t(col371$summary), 'output371.txt', quote=F,row.names=F,col.names=T);	col371=coloc.abf(mqtl371,eqtl371,p1=0.0001,p2=0.0001,p12=0.00001);	col371=coloc.abf(mqtl371,eqtl371,p1=0.00001,p2=0.00001,p12=0.0000001);
372	ILMN_1856480	rs17826376	ch	3	-0.148271	6.66616e-12	cg16233724	rs17826376_A	-0.0736302	6.37409e-06	1	1	plink --noweb --bfile id400_ld --snp rs17826376 --window 250 --freq --out maf372;	grep 'ILMN_1856480' eQTL_results_R_cis_revision_PC14_chr3.txt>cis_eqtl372.txt;		grep 'cg16233724' cis_mQTL_chr3_1mbcenter.txt >cismqtl372.txt;					mqtl372=read.table('coloc_mqtl_372.txt',header=T,as.is=T);	mqtl1=read.table('coloc_mqtl_1.txt',header=T,as.is=T);						eqtl372=read.table('ciseqtl_maf372.txt',header=T,as.is=T);					write.table(t(col372$summary), 'output372.txt', quote=F,row.names=F,col.names=T);	col372=coloc.abf(mqtl372,eqtl372,p1=0.0001,p2=0.0001,p12=0.00001);	col372=coloc.abf(mqtl372,eqtl372,p1=0.00001,p2=0.00001,p12=0.0000001);
373	ILMN_1771627	rs1782645	ch	10	-0.0364633	1.56443e-10	cg02795981	rs1782645_G	0.0474516	6.62661e-11	1	1	plink --noweb --bfile id400_ld --snp rs1782645 --window 250 --freq --out maf373;	grep 'ILMN_1771627' eQTL_results_R_cis_revision_PC14_chr10.txt>cis_eqtl373.txt;		grep 'cg02795981' cis_mQTL_chr10_1mbcenter.txt >cismqtl373.txt;					mqtl373=read.table('coloc_mqtl_373.txt',header=T,as.is=T);	mqtl2=read.table('coloc_mqtl_2.txt',header=T,as.is=T);						eqtl373=read.table('ciseqtl_maf373.txt',header=T,as.is=T);					write.table(t(col373$summary), 'output373.txt', quote=F,row.names=F,col.names=T);	col373=coloc.abf(mqtl373,eqtl373,p1=0.0001,p2=0.0001,p12=0.00001);	col373=coloc.abf(mqtl373,eqtl373,p1=0.00001,p2=0.00001,p12=0.0000001);
374	ILMN_1660413	rs17829335	ch	20	0.0272661	6.25131e-06	cg02530321	rs17829335_T	-0.0470533	2.28932e-07	0.936	0.871	plink --noweb --bfile id400_ld --snp rs17829335 --window 250 --freq --out maf374;	grep 'ILMN_1660413' eQTL_results_R_cis_revision_PC14_chr20.txt>cis_eqtl374.txt;		grep 'cg02530321' cis_mQTL_chr20_1mbcenter.txt >cismqtl374.txt;					mqtl374=read.table('coloc_mqtl_374.txt',header=T,as.is=T);	mqtl3=read.table('coloc_mqtl_3.txt',header=T,as.is=T);						eqtl374=read.table('ciseqtl_maf374.txt',header=T,as.is=T);					write.table(t(col374$summary), 'output374.txt', quote=F,row.names=F,col.names=T);	col374=coloc.abf(mqtl374,eqtl374,p1=0.0001,p2=0.0001,p12=0.00001);	col374=coloc.abf(mqtl374,eqtl374,p1=0.00001,p2=0.00001,p12=0.0000001);
375	ILMN_1767470	rs17833633	ch	17	0.0283693	8.00402e-06	cg12744006	rs17833633_G	-0.102614	2.20984e-26	1	1	plink --noweb --bfile id400_ld --snp rs17833633 --window 250 --freq --out maf375;	grep 'ILMN_1767470' eQTL_results_R_cis_revision_PC14_chr17.txt>cis_eqtl375.txt;		grep 'cg12744006' cis_mQTL_chr17_1mbcenter.txt >cismqtl375.txt;					mqtl375=read.table('coloc_mqtl_375.txt',header=T,as.is=T);	mqtl4=read.table('coloc_mqtl_4.txt',header=T,as.is=T);						eqtl375=read.table('ciseqtl_maf375.txt',header=T,as.is=T);					write.table(t(col375$summary), 'output375.txt', quote=F,row.names=F,col.names=T);	col375=coloc.abf(mqtl375,eqtl375,p1=0.0001,p2=0.0001,p12=0.00001);	col375=coloc.abf(mqtl375,eqtl375,p1=0.00001,p2=0.00001,p12=0.0000001);
376	ILMN_1759252	rs17834203	ch	4	0.0380758	4.1452e-06	cg07497569	rs17834203_A	-0.0674447	1.21174e-06	1	1	plink --noweb --bfile id400_ld --snp rs17834203 --window 250 --freq --out maf376;	grep 'ILMN_1759252' eQTL_results_R_cis_revision_PC14_chr4.txt>cis_eqtl376.txt;		grep 'cg07497569' cis_mQTL_chr4_1mbcenter.txt >cismqtl376.txt;					mqtl376=read.table('coloc_mqtl_376.txt',header=T,as.is=T);	mqtl5=read.table('coloc_mqtl_5.txt',header=T,as.is=T);						eqtl376=read.table('ciseqtl_maf376.txt',header=T,as.is=T);					write.table(t(col376$summary), 'output376.txt', quote=F,row.names=F,col.names=T);	col376=coloc.abf(mqtl376,eqtl376,p1=0.0001,p2=0.0001,p12=0.00001);	col376=coloc.abf(mqtl376,eqtl376,p1=0.00001,p2=0.00001,p12=0.0000001);
377	ILMN_2280568	rs17842456	ch	2	0.0830112	3.71181e-15	cg06711298	rs17842456_C	-0.0922739	1.74692e-09	1	1	plink --noweb --bfile id400_ld --snp rs17842456 --window 250 --freq --out maf377;	grep 'ILMN_2280568' eQTL_results_R_cis_revision_PC14_chr2.txt>cis_eqtl377.txt;		grep 'cg06711298' cis_mQTL_chr2_1mbcenter.txt >cismqtl377.txt;					mqtl377=read.table('coloc_mqtl_377.txt',header=T,as.is=T);	mqtl6=read.table('coloc_mqtl_6.txt',header=T,as.is=T);						eqtl377=read.table('ciseqtl_maf377.txt',header=T,as.is=T);					write.table(t(col377$summary), 'output377.txt', quote=F,row.names=F,col.names=T);	col377=coloc.abf(mqtl377,eqtl377,p1=0.0001,p2=0.0001,p12=0.00001);	col377=coloc.abf(mqtl377,eqtl377,p1=0.00001,p2=0.00001,p12=0.0000001);
378	ILMN_1772946	rs179710	ch	14	0.0308625	2.98089e-08	cg11829872	rs179710_G	0.0583708	4.76184e-08	1	1	plink --noweb --bfile id400_ld --snp rs179710 --window 250 --freq --out maf378;	grep 'ILMN_1772946' eQTL_results_R_cis_revision_PC14_chr14.txt>cis_eqtl378.txt;		grep 'cg11829872' cis_mQTL_chr14_1mbcenter.txt >cismqtl378.txt;					mqtl378=read.table('coloc_mqtl_378.txt',header=T,as.is=T);	mqtl7=read.table('coloc_mqtl_7.txt',header=T,as.is=T);						eqtl378=read.table('ciseqtl_maf378.txt',header=T,as.is=T);					write.table(t(col378$summary), 'output378.txt', quote=F,row.names=F,col.names=T);	col378=coloc.abf(mqtl378,eqtl378,p1=0.0001,p2=0.0001,p12=0.00001);	col378=coloc.abf(mqtl378,eqtl378,p1=0.00001,p2=0.00001,p12=0.0000001);
379	ILMN_3188106	rs1799270	ch	19	-0.092253	3.22861e-21	cg22331740	rs1799270_A	-0.156373	4.99485e-34	1	1	plink --noweb --bfile id400_ld --snp rs1799270 --window 250 --freq --out maf379;	grep 'ILMN_3188106' eQTL_results_R_cis_revision_PC14_chr19.txt>cis_eqtl379.txt;		grep 'cg22331740' cis_mQTL_chr19_1mbcenter.txt >cismqtl379.txt;					mqtl379=read.table('coloc_mqtl_379.txt',header=T,as.is=T);	mqtl1=read.table('coloc_mqtl_1.txt',header=T,as.is=T);						eqtl379=read.table('ciseqtl_maf379.txt',header=T,as.is=T);					write.table(t(col379$summary), 'output379.txt', quote=F,row.names=F,col.names=T);	col379=coloc.abf(mqtl379,eqtl379,p1=0.0001,p2=0.0001,p12=0.00001);	col379=coloc.abf(mqtl379,eqtl379,p1=0.00001,p2=0.00001,p12=0.0000001);
380	ILMN_1821975	rs1800907	ch	7	-0.134327	1.89715e-09	cg02745912	rs1800907_G	0.177932	1.24052e-24	1	1	plink --noweb --bfile id400_ld --snp rs1800907 --window 250 --freq --out maf380;	grep 'ILMN_1821975' eQTL_results_R_cis_revision_PC14_chr7.txt>cis_eqtl380.txt;		grep 'cg02745912' cis_mQTL_chr7_1mbcenter.txt >cismqtl380.txt;					mqtl380=read.table('coloc_mqtl_380.txt',header=T,as.is=T);	mqtl2=read.table('coloc_mqtl_2.txt',header=T,as.is=T);						eqtl380=read.table('ciseqtl_maf380.txt',header=T,as.is=T);					write.table(t(col380$summary), 'output380.txt', quote=F,row.names=F,col.names=T);	col380=coloc.abf(mqtl380,eqtl380,p1=0.0001,p2=0.0001,p12=0.00001);	col380=coloc.abf(mqtl380,eqtl380,p1=0.00001,p2=0.00001,p12=0.0000001);
381	ILMN_1810275	rs1805059	ch	14	0.0570058	1.19535e-15	cg02999224	rs1805059_G	-0.0752062	6.8173e-10	0.998	0.982	plink --noweb --bfile id400_ld --snp rs1805059 --window 250 --freq --out maf381;	grep 'ILMN_1810275' eQTL_results_R_cis_revision_PC14_chr14.txt>cis_eqtl381.txt;		grep 'cg02999224' cis_mQTL_chr14_1mbcenter.txt >cismqtl381.txt;					mqtl381=read.table('coloc_mqtl_381.txt',header=T,as.is=T);	mqtl3=read.table('coloc_mqtl_3.txt',header=T,as.is=T);						eqtl381=read.table('ciseqtl_maf381.txt',header=T,as.is=T);					write.table(t(col381$summary), 'output381.txt', quote=F,row.names=F,col.names=T);	col381=coloc.abf(mqtl381,eqtl381,p1=0.0001,p2=0.0001,p12=0.00001);	col381=coloc.abf(mqtl381,eqtl381,p1=0.00001,p2=0.00001,p12=0.0000001);
382	ILMN_1802411	rs183013	ch	5	0.117382	1.04667e-27	cg19801256	rs183013_A	0.0656741	8.45281e-12	1	1	plink --noweb --bfile id400_ld --snp rs183013 --window 250 --freq --out maf382;	grep 'ILMN_1802411' eQTL_results_R_cis_revision_PC14_chr5.txt>cis_eqtl382.txt;		grep 'cg19801256' cis_mQTL_chr5_1mbcenter.txt >cismqtl382.txt;					mqtl382=read.table('coloc_mqtl_382.txt',header=T,as.is=T);	mqtl4=read.table('coloc_mqtl_4.txt',header=T,as.is=T);						eqtl382=read.table('ciseqtl_maf382.txt',header=T,as.is=T);					write.table(t(col382$summary), 'output382.txt', quote=F,row.names=F,col.names=T);	col382=coloc.abf(mqtl382,eqtl382,p1=0.0001,p2=0.0001,p12=0.00001);	col382=coloc.abf(mqtl382,eqtl382,p1=0.00001,p2=0.00001,p12=0.0000001);
383	ILMN_3235964	rs1832739	ch	1	0.0698764	1.64915e-07	cg08527195	rs1832739_C	0.111311	5.8283e-09	1	1	plink --noweb --bfile id400_ld --snp rs1832739 --window 250 --freq --out maf383;	grep 'ILMN_3235964' eQTL_results_R_cis_revision_PC14_chr1.txt>cis_eqtl383.txt;		grep 'cg08527195' cis_mQTL_chr1_1mbcenter.txt >cismqtl383.txt;					mqtl383=read.table('coloc_mqtl_383.txt',header=T,as.is=T);	mqtl5=read.table('coloc_mqtl_5.txt',header=T,as.is=T);						eqtl383=read.table('ciseqtl_maf383.txt',header=T,as.is=T);					write.table(t(col383$summary), 'output383.txt', quote=F,row.names=F,col.names=T);	col383=coloc.abf(mqtl383,eqtl383,p1=0.0001,p2=0.0001,p12=0.00001);	col383=coloc.abf(mqtl383,eqtl383,p1=0.00001,p2=0.00001,p12=0.0000001);
384	ILMN_2207363	rs1864207	ch	19	-0.051558	2.37468e-21	cg27370185	rs1864207_A	-0.272776	1.58687e-29	0.989	0.952	plink --noweb --bfile id400_ld --snp rs1864207 --window 250 --freq --out maf384;	grep 'ILMN_2207363' eQTL_results_R_cis_revision_PC14_chr19.txt>cis_eqtl384.txt;		grep 'cg27370185' cis_mQTL_chr19_1mbcenter.txt >cismqtl384.txt;					mqtl384=read.table('coloc_mqtl_384.txt',header=T,as.is=T);	mqtl6=read.table('coloc_mqtl_6.txt',header=T,as.is=T);						eqtl384=read.table('ciseqtl_maf384.txt',header=T,as.is=T);					write.table(t(col384$summary), 'output384.txt', quote=F,row.names=F,col.names=T);	col384=coloc.abf(mqtl384,eqtl384,p1=0.0001,p2=0.0001,p12=0.00001);	col384=coloc.abf(mqtl384,eqtl384,p1=0.00001,p2=0.00001,p12=0.0000001);
385	ILMN_1741970	rs1865840	ch	17	0.15146	2.95011e-28	cg25673591	rs1865840_C	-0.114786	8.68409e-08	1	1	plink --noweb --bfile id400_ld --snp rs1865840 --window 250 --freq --out maf385;	grep 'ILMN_1741970' eQTL_results_R_cis_revision_PC14_chr17.txt>cis_eqtl385.txt;		grep 'cg25673591' cis_mQTL_chr17_1mbcenter.txt >cismqtl385.txt;					mqtl385=read.table('coloc_mqtl_385.txt',header=T,as.is=T);	mqtl7=read.table('coloc_mqtl_7.txt',header=T,as.is=T);						eqtl385=read.table('ciseqtl_maf385.txt',header=T,as.is=T);					write.table(t(col385$summary), 'output385.txt', quote=F,row.names=F,col.names=T);	col385=coloc.abf(mqtl385,eqtl385,p1=0.0001,p2=0.0001,p12=0.00001);	col385=coloc.abf(mqtl385,eqtl385,p1=0.00001,p2=0.00001,p12=0.0000001);
386	ILMN_1795063	rs1866730	ch	18	-0.0898387	7.56662e-20	cg24080902	rs1866730_A	-0.0423769	8.29153e-06	1	1	plink --noweb --bfile id400_ld --snp rs1866730 --window 250 --freq --out maf386;	grep 'ILMN_1795063' eQTL_results_R_cis_revision_PC14_chr18.txt>cis_eqtl386.txt;		grep 'cg24080902' cis_mQTL_chr18_1mbcenter.txt >cismqtl386.txt;					mqtl386=read.table('coloc_mqtl_386.txt',header=T,as.is=T);	mqtl1=read.table('coloc_mqtl_1.txt',header=T,as.is=T);						eqtl386=read.table('ciseqtl_maf386.txt',header=T,as.is=T);					write.table(t(col386$summary), 'output386.txt', quote=F,row.names=F,col.names=T);	col386=coloc.abf(mqtl386,eqtl386,p1=0.0001,p2=0.0001,p12=0.00001);	col386=coloc.abf(mqtl386,eqtl386,p1=0.00001,p2=0.00001,p12=0.0000001);
387	ILMN_1662086	rs1872243	ch	6	0.0458533	2.77749e-06	cg25663770	rs1872243_A	0.157276	1.8065e-09	1	1	plink --noweb --bfile id400_ld --snp rs1872243 --window 250 --freq --out maf387;	grep 'ILMN_1662086' eQTL_results_R_cis_revision_PC14_chr6.txt>cis_eqtl387.txt;		grep 'cg25663770' cis_mQTL_chr6_1mbcenter.txt >cismqtl387.txt;					mqtl387=read.table('coloc_mqtl_387.txt',header=T,as.is=T);	mqtl2=read.table('coloc_mqtl_2.txt',header=T,as.is=T);						eqtl387=read.table('ciseqtl_maf387.txt',header=T,as.is=T);					write.table(t(col387$summary), 'output387.txt', quote=F,row.names=F,col.names=T);	col387=coloc.abf(mqtl387,eqtl387,p1=0.0001,p2=0.0001,p12=0.00001);	col387=coloc.abf(mqtl387,eqtl387,p1=0.00001,p2=0.00001,p12=0.0000001);
388	ILMN_1717313	rs1875324	ch	6	-0.0564796	3.31092e-11	cg19708576	rs1875324_A	0.0835424	1.49218e-16	1	1	plink --noweb --bfile id400_ld --snp rs1875324 --window 250 --freq --out maf388;	grep 'ILMN_1717313' eQTL_results_R_cis_revision_PC14_chr6.txt>cis_eqtl388.txt;		grep 'cg19708576' cis_mQTL_chr6_1mbcenter.txt >cismqtl388.txt;					mqtl388=read.table('coloc_mqtl_388.txt',header=T,as.is=T);	mqtl3=read.table('coloc_mqtl_3.txt',header=T,as.is=T);						eqtl388=read.table('ciseqtl_maf388.txt',header=T,as.is=T);					write.table(t(col388$summary), 'output388.txt', quote=F,row.names=F,col.names=T);	col388=coloc.abf(mqtl388,eqtl388,p1=0.0001,p2=0.0001,p12=0.00001);	col388=coloc.abf(mqtl388,eqtl388,p1=0.00001,p2=0.00001,p12=0.0000001);
389	ILMN_1700518	rs1884947	ch	6	-0.0431541	5.80501e-18	cg14776962	rs1884947_G	0.0392207	6.61856e-06	1	1	plink --noweb --bfile id400_ld --snp rs1884947 --window 250 --freq --out maf389;	grep 'ILMN_1700518' eQTL_results_R_cis_revision_PC14_chr6.txt>cis_eqtl389.txt;		grep 'cg14776962' cis_mQTL_chr6_1mbcenter.txt >cismqtl389.txt;					mqtl389=read.table('coloc_mqtl_389.txt',header=T,as.is=T);	mqtl4=read.table('coloc_mqtl_4.txt',header=T,as.is=T);						eqtl389=read.table('ciseqtl_maf389.txt',header=T,as.is=T);					write.table(t(col389$summary), 'output389.txt', quote=F,row.names=F,col.names=T);	col389=coloc.abf(mqtl389,eqtl389,p1=0.0001,p2=0.0001,p12=0.00001);	col389=coloc.abf(mqtl389,eqtl389,p1=0.00001,p2=0.00001,p12=0.0000001);
390	ILMN_1765459	rs1888115	ch	1	0.055399	1.75422e-14	cg15559456	rs1888115_G	-0.0621481	4.19397e-17	1	1	plink --noweb --bfile id400_ld --snp rs1888115 --window 250 --freq --out maf390;	grep 'ILMN_1765459' eQTL_results_R_cis_revision_PC14_chr1.txt>cis_eqtl390.txt;		grep 'cg15559456' cis_mQTL_chr1_1mbcenter.txt >cismqtl390.txt;					mqtl390=read.table('coloc_mqtl_390.txt',header=T,as.is=T);	mqtl5=read.table('coloc_mqtl_5.txt',header=T,as.is=T);						eqtl390=read.table('ciseqtl_maf390.txt',header=T,as.is=T);					write.table(t(col390$summary), 'output390.txt', quote=F,row.names=F,col.names=T);	col390=coloc.abf(mqtl390,eqtl390,p1=0.0001,p2=0.0001,p12=0.00001);	col390=coloc.abf(mqtl390,eqtl390,p1=0.00001,p2=0.00001,p12=0.0000001);
391	ILMN_1697959	rs1901204	ch	7	-0.0318976	6.98236e-10	cg20476274	rs1901204_A	-0.307866	5.99677e-104	1	1	plink --noweb --bfile id400_ld --snp rs1901204 --window 250 --freq --out maf391;	grep 'ILMN_1697959' eQTL_results_R_cis_revision_PC14_chr7.txt>cis_eqtl391.txt;		grep 'cg20476274' cis_mQTL_chr7_1mbcenter.txt >cismqtl391.txt;					mqtl391=read.table('coloc_mqtl_391.txt',header=T,as.is=T);	mqtl6=read.table('coloc_mqtl_6.txt',header=T,as.is=T);						eqtl391=read.table('ciseqtl_maf391.txt',header=T,as.is=T);					write.table(t(col391$summary), 'output391.txt', quote=F,row.names=F,col.names=T);	col391=coloc.abf(mqtl391,eqtl391,p1=0.0001,p2=0.0001,p12=0.00001);	col391=coloc.abf(mqtl391,eqtl391,p1=0.00001,p2=0.00001,p12=0.0000001);
392	ILMN_1708798	rs1920296	ch	3	0.125784	4.17132e-50	cg18636558	rs1920296_A	-0.0371581	6.61179e-06	0.995	0.988	plink --noweb --bfile id400_ld --snp rs1920296 --window 250 --freq --out maf392;	grep 'ILMN_1708798' eQTL_results_R_cis_revision_PC14_chr3.txt>cis_eqtl392.txt;		grep 'cg18636558' cis_mQTL_chr3_1mbcenter.txt >cismqtl392.txt;					mqtl392=read.table('coloc_mqtl_392.txt',header=T,as.is=T);	mqtl7=read.table('coloc_mqtl_7.txt',header=T,as.is=T);						eqtl392=read.table('ciseqtl_maf392.txt',header=T,as.is=T);					write.table(t(col392$summary), 'output392.txt', quote=F,row.names=F,col.names=T);	col392=coloc.abf(mqtl392,eqtl392,p1=0.0001,p2=0.0001,p12=0.00001);	col392=coloc.abf(mqtl392,eqtl392,p1=0.00001,p2=0.00001,p12=0.0000001);
393	ILMN_2316104	rs1920321	ch	3	-0.0272763	2.65393e-09	cg01396817	rs1920321_A	-0.0547069	1.9546e-07	1	1	plink --noweb --bfile id400_ld --snp rs1920321 --window 250 --freq --out maf393;	grep 'ILMN_2316104' eQTL_results_R_cis_revision_PC14_chr3.txt>cis_eqtl393.txt;		grep 'cg01396817' cis_mQTL_chr3_1mbcenter.txt >cismqtl393.txt;					mqtl393=read.table('coloc_mqtl_393.txt',header=T,as.is=T);	mqtl1=read.table('coloc_mqtl_1.txt',header=T,as.is=T);						eqtl393=read.table('ciseqtl_maf393.txt',header=T,as.is=T);					write.table(t(col393$summary), 'output393.txt', quote=F,row.names=F,col.names=T);	col393=coloc.abf(mqtl393,eqtl393,p1=0.0001,p2=0.0001,p12=0.00001);	col393=coloc.abf(mqtl393,eqtl393,p1=0.00001,p2=0.00001,p12=0.0000001);
394	ILMN_1768394	rs1952234	ch	1	0.0547159	2.85845e-15	cg11505048	rs1952234_A	-0.0559206	1.32351e-07	1	1	plink --noweb --bfile id400_ld --snp rs1952234 --window 250 --freq --out maf394;	grep 'ILMN_1768394' eQTL_results_R_cis_revision_PC14_chr1.txt>cis_eqtl394.txt;		grep 'cg11505048' cis_mQTL_chr1_1mbcenter.txt >cismqtl394.txt;					mqtl394=read.table('coloc_mqtl_394.txt',header=T,as.is=T);	mqtl2=read.table('coloc_mqtl_2.txt',header=T,as.is=T);						eqtl394=read.table('ciseqtl_maf394.txt',header=T,as.is=T);					write.table(t(col394$summary), 'output394.txt', quote=F,row.names=F,col.names=T);	col394=coloc.abf(mqtl394,eqtl394,p1=0.0001,p2=0.0001,p12=0.00001);	col394=coloc.abf(mqtl394,eqtl394,p1=0.00001,p2=0.00001,p12=0.0000001);
395	ILMN_1782741	rs1976492	ch	17	-0.0279069	7.85474e-06	cg00366412	rs1976492_A	-0.0502337	1.99737e-09	1	1	plink --noweb --bfile id400_ld --snp rs1976492 --window 250 --freq --out maf395;	grep 'ILMN_1782741' eQTL_results_R_cis_revision_PC14_chr17.txt>cis_eqtl395.txt;		grep 'cg00366412' cis_mQTL_chr17_1mbcenter.txt >cismqtl395.txt;					mqtl395=read.table('coloc_mqtl_395.txt',header=T,as.is=T);	mqtl3=read.table('coloc_mqtl_3.txt',header=T,as.is=T);						eqtl395=read.table('ciseqtl_maf395.txt',header=T,as.is=T);					write.table(t(col395$summary), 'output395.txt', quote=F,row.names=F,col.names=T);	col395=coloc.abf(mqtl395,eqtl395,p1=0.0001,p2=0.0001,p12=0.00001);	col395=coloc.abf(mqtl395,eqtl395,p1=0.00001,p2=0.00001,p12=0.0000001);
396	ILMN_2380418	rs1980705	ch	9	-0.0688328	1.43023e-18	cg13254840	rs1980705_C	-0.0338004	5.71713e-06	1	1	plink --noweb --bfile id400_ld --snp rs1980705 --window 250 --freq --out maf396;	grep 'ILMN_2380418' eQTL_results_R_cis_revision_PC14_chr9.txt>cis_eqtl396.txt;		grep 'cg13254840' cis_mQTL_chr9_1mbcenter.txt >cismqtl396.txt;					mqtl396=read.table('coloc_mqtl_396.txt',header=T,as.is=T);	mqtl4=read.table('coloc_mqtl_4.txt',header=T,as.is=T);						eqtl396=read.table('ciseqtl_maf396.txt',header=T,as.is=T);					write.table(t(col396$summary), 'output396.txt', quote=F,row.names=F,col.names=T);	col396=coloc.abf(mqtl396,eqtl396,p1=0.0001,p2=0.0001,p12=0.00001);	col396=coloc.abf(mqtl396,eqtl396,p1=0.00001,p2=0.00001,p12=0.0000001);
397	ILMN_3236866	rs1994157	ch	3	0.0507869	1.6888e-10	cg22222413	rs1994157_A	0.169232	6.56243e-15	1	1	plink --noweb --bfile id400_ld --snp rs1994157 --window 250 --freq --out maf397;	grep 'ILMN_3236866' eQTL_results_R_cis_revision_PC14_chr3.txt>cis_eqtl397.txt;		grep 'cg22222413' cis_mQTL_chr3_1mbcenter.txt >cismqtl397.txt;					mqtl397=read.table('coloc_mqtl_397.txt',header=T,as.is=T);	mqtl5=read.table('coloc_mqtl_5.txt',header=T,as.is=T);						eqtl397=read.table('ciseqtl_maf397.txt',header=T,as.is=T);					write.table(t(col397$summary), 'output397.txt', quote=F,row.names=F,col.names=T);	col397=coloc.abf(mqtl397,eqtl397,p1=0.0001,p2=0.0001,p12=0.00001);	col397=coloc.abf(mqtl397,eqtl397,p1=0.00001,p2=0.00001,p12=0.0000001);
398	ILMN_1812934	rs2013097	ch	20	0.0261328	2.0144e-07	cg04226366	rs2013097_A	-0.0432695	3.61994e-10	1	0.838	plink --noweb --bfile id400_ld --snp rs2013097 --window 250 --freq --out maf398;	grep 'ILMN_1812934' eQTL_results_R_cis_revision_PC14_chr20.txt>cis_eqtl398.txt;		grep 'cg04226366' cis_mQTL_chr20_1mbcenter.txt >cismqtl398.txt;					mqtl398=read.table('coloc_mqtl_398.txt',header=T,as.is=T);	mqtl6=read.table('coloc_mqtl_6.txt',header=T,as.is=T);						eqtl398=read.table('ciseqtl_maf398.txt',header=T,as.is=T);					write.table(t(col398$summary), 'output398.txt', quote=F,row.names=F,col.names=T);	col398=coloc.abf(mqtl398,eqtl398,p1=0.0001,p2=0.0001,p12=0.00001);	col398=coloc.abf(mqtl398,eqtl398,p1=0.00001,p2=0.00001,p12=0.0000001);
399	ILMN_2196479	rs202834	ch	20	0.532558	1.06833e-86	cg13626676	rs202834_A	-0.157805	5.14798e-08	1	1	plink --noweb --bfile id400_ld --snp rs202834 --window 250 --freq --out maf399;	grep 'ILMN_2196479' eQTL_results_R_cis_revision_PC14_chr20.txt>cis_eqtl399.txt;		grep 'cg13626676' cis_mQTL_chr20_1mbcenter.txt >cismqtl399.txt;					mqtl399=read.table('coloc_mqtl_399.txt',header=T,as.is=T);	mqtl7=read.table('coloc_mqtl_7.txt',header=T,as.is=T);						eqtl399=read.table('ciseqtl_maf399.txt',header=T,as.is=T);					write.table(t(col399$summary), 'output399.txt', quote=F,row.names=F,col.names=T);	col399=coloc.abf(mqtl399,eqtl399,p1=0.0001,p2=0.0001,p12=0.00001);	col399=coloc.abf(mqtl399,eqtl399,p1=0.00001,p2=0.00001,p12=0.0000001);
400	ILMN_1667711	rs2030731	ch	11	0.195982	7.06357e-29	cg26579892	rs2030731_T	0.151327	1.82693e-28	0.955	0.867	plink --noweb --bfile id400_ld --snp rs2030731 --window 250 --freq --out maf400;	grep 'ILMN_1667711' eQTL_results_R_cis_revision_PC14_chr11.txt>cis_eqtl400.txt;		grep 'cg26579892' cis_mQTL_chr11_1mbcenter.txt >cismqtl400.txt;					mqtl400=read.table('coloc_mqtl_400.txt',header=T,as.is=T);	mqtl1=read.table('coloc_mqtl_1.txt',header=T,as.is=T);						eqtl400=read.table('ciseqtl_maf400.txt',header=T,as.is=T);					write.table(t(col400$summary), 'output400.txt', quote=F,row.names=F,col.names=T);	col400=coloc.abf(mqtl400,eqtl400,p1=0.0001,p2=0.0001,p12=0.00001);	col400=coloc.abf(mqtl400,eqtl400,p1=0.00001,p2=0.00001,p12=0.0000001);
401	ILMN_2214098	rs2031644	ch	13	0.0515242	8.78273e-11	cg15193473	rs2031644_A	-0.095437	1.6574e-13	1	1	plink --noweb --bfile id400_ld --snp rs2031644 --window 250 --freq --out maf401;	grep 'ILMN_2214098' eQTL_results_R_cis_revision_PC14_chr13.txt>cis_eqtl401.txt;		grep 'cg15193473' cis_mQTL_chr13_1mbcenter.txt >cismqtl401.txt;					mqtl401=read.table('coloc_mqtl_401.txt',header=T,as.is=T);	mqtl2=read.table('coloc_mqtl_2.txt',header=T,as.is=T);						eqtl401=read.table('ciseqtl_maf401.txt',header=T,as.is=T);					write.table(t(col401$summary), 'output401.txt', quote=F,row.names=F,col.names=T);	col401=coloc.abf(mqtl401,eqtl401,p1=0.0001,p2=0.0001,p12=0.00001);	col401=coloc.abf(mqtl401,eqtl401,p1=0.00001,p2=0.00001,p12=0.0000001);
402	ILMN_1670609	rs2033212	ch	5	-0.0514127	1.14449e-19	cg01201215	rs2033212_C	0.0489523	2.46818e-09	1	1	plink --noweb --bfile id400_ld --snp rs2033212 --window 250 --freq --out maf402;	grep 'ILMN_1670609' eQTL_results_R_cis_revision_PC14_chr5.txt>cis_eqtl402.txt;		grep 'cg01201215' cis_mQTL_chr5_1mbcenter.txt >cismqtl402.txt;					mqtl402=read.table('coloc_mqtl_402.txt',header=T,as.is=T);	mqtl3=read.table('coloc_mqtl_3.txt',header=T,as.is=T);						eqtl402=read.table('ciseqtl_maf402.txt',header=T,as.is=T);					write.table(t(col402$summary), 'output402.txt', quote=F,row.names=F,col.names=T);	col402=coloc.abf(mqtl402,eqtl402,p1=0.0001,p2=0.0001,p12=0.00001);	col402=coloc.abf(mqtl402,eqtl402,p1=0.00001,p2=0.00001,p12=0.0000001);
403	ILMN_2045975	rs2033870	ch	2	0.177352	6.89774e-73	cg00052932	rs2033870_G	0.174065	3.07611e-47	0.993	0.979	plink --noweb --bfile id400_ld --snp rs2033870 --window 250 --freq --out maf403;	grep 'ILMN_2045975' eQTL_results_R_cis_revision_PC14_chr2.txt>cis_eqtl403.txt;		grep 'cg00052932' cis_mQTL_chr2_1mbcenter.txt >cismqtl403.txt;					mqtl403=read.table('coloc_mqtl_403.txt',header=T,as.is=T);	mqtl4=read.table('coloc_mqtl_4.txt',header=T,as.is=T);						eqtl403=read.table('ciseqtl_maf403.txt',header=T,as.is=T);					write.table(t(col403$summary), 'output403.txt', quote=F,row.names=F,col.names=T);	col403=coloc.abf(mqtl403,eqtl403,p1=0.0001,p2=0.0001,p12=0.00001);	col403=coloc.abf(mqtl403,eqtl403,p1=0.00001,p2=0.00001,p12=0.0000001);
404	ILMN_1668374	rs2035265	ch	3	0.0964271	7.91436e-16	cg18770216	rs2035265_G	0.695355	3.95069e-122	1	1	plink --noweb --bfile id400_ld --snp rs2035265 --window 250 --freq --out maf404;	grep 'ILMN_1668374' eQTL_results_R_cis_revision_PC14_chr3.txt>cis_eqtl404.txt;		grep 'cg18770216' cis_mQTL_chr3_1mbcenter.txt >cismqtl404.txt;					mqtl404=read.table('coloc_mqtl_404.txt',header=T,as.is=T);	mqtl5=read.table('coloc_mqtl_5.txt',header=T,as.is=T);						eqtl404=read.table('ciseqtl_maf404.txt',header=T,as.is=T);					write.table(t(col404$summary), 'output404.txt', quote=F,row.names=F,col.names=T);	col404=coloc.abf(mqtl404,eqtl404,p1=0.0001,p2=0.0001,p12=0.00001);	col404=coloc.abf(mqtl404,eqtl404,p1=0.00001,p2=0.00001,p12=0.0000001);
405	ILMN_1806293	rs2037407	ch	12	-0.0663756	1.25931e-13	cg11136111	rs2037407_G	-0.104353	1.59568e-07	1	1	plink --noweb --bfile id400_ld --snp rs2037407 --window 250 --freq --out maf405;	grep 'ILMN_1806293' eQTL_results_R_cis_revision_PC14_chr12.txt>cis_eqtl405.txt;		grep 'cg11136111' cis_mQTL_chr12_1mbcenter.txt >cismqtl405.txt;					mqtl405=read.table('coloc_mqtl_405.txt',header=T,as.is=T);	mqtl6=read.table('coloc_mqtl_6.txt',header=T,as.is=T);						eqtl405=read.table('ciseqtl_maf405.txt',header=T,as.is=T);					write.table(t(col405$summary), 'output405.txt', quote=F,row.names=F,col.names=T);	col405=coloc.abf(mqtl405,eqtl405,p1=0.0001,p2=0.0001,p12=0.00001);	col405=coloc.abf(mqtl405,eqtl405,p1=0.00001,p2=0.00001,p12=0.0000001);
406	ILMN_1790741	rs2040738	ch	19	-0.0414453	3.44249e-07	cg22189019	rs2040738_A	0.122885	7.96669e-15	1	1	plink --noweb --bfile id400_ld --snp rs2040738 --window 250 --freq --out maf406;	grep 'ILMN_1790741' eQTL_results_R_cis_revision_PC14_chr19.txt>cis_eqtl406.txt;		grep 'cg22189019' cis_mQTL_chr19_1mbcenter.txt >cismqtl406.txt;					mqtl406=read.table('coloc_mqtl_406.txt',header=T,as.is=T);	mqtl7=read.table('coloc_mqtl_7.txt',header=T,as.is=T);						eqtl406=read.table('ciseqtl_maf406.txt',header=T,as.is=T);					write.table(t(col406$summary), 'output406.txt', quote=F,row.names=F,col.names=T);	col406=coloc.abf(mqtl406,eqtl406,p1=0.0001,p2=0.0001,p12=0.00001);	col406=coloc.abf(mqtl406,eqtl406,p1=0.00001,p2=0.00001,p12=0.0000001);
407	ILMN_1668752	rs2057649	ch	19	-0.037219	1.7e-08	cg15428479	rs2057649_C	0.254774	6.60117e-73	0.937	0.819	plink --noweb --bfile id400_ld --snp rs2057649 --window 250 --freq --out maf407;	grep 'ILMN_1668752' eQTL_results_R_cis_revision_PC14_chr19.txt>cis_eqtl407.txt;		grep 'cg15428479' cis_mQTL_chr19_1mbcenter.txt >cismqtl407.txt;					mqtl407=read.table('coloc_mqtl_407.txt',header=T,as.is=T);	mqtl1=read.table('coloc_mqtl_1.txt',header=T,as.is=T);						eqtl407=read.table('ciseqtl_maf407.txt',header=T,as.is=T);					write.table(t(col407$summary), 'output407.txt', quote=F,row.names=F,col.names=T);	col407=coloc.abf(mqtl407,eqtl407,p1=0.0001,p2=0.0001,p12=0.00001);	col407=coloc.abf(mqtl407,eqtl407,p1=0.00001,p2=0.00001,p12=0.0000001);
408	ILMN_1762407	rs2064829	ch	20	-0.0306585	1.243e-08	cg26145511	rs2064829_G	0.033001	3.43245e-06	1	1	plink --noweb --bfile id400_ld --snp rs2064829 --window 250 --freq --out maf408;	grep 'ILMN_1762407' eQTL_results_R_cis_revision_PC14_chr20.txt>cis_eqtl408.txt;		grep 'cg26145511' cis_mQTL_chr20_1mbcenter.txt >cismqtl408.txt;					mqtl408=read.table('coloc_mqtl_408.txt',header=T,as.is=T);	mqtl2=read.table('coloc_mqtl_2.txt',header=T,as.is=T);						eqtl408=read.table('ciseqtl_maf408.txt',header=T,as.is=T);					write.table(t(col408$summary), 'output408.txt', quote=F,row.names=F,col.names=T);	col408=coloc.abf(mqtl408,eqtl408,p1=0.0001,p2=0.0001,p12=0.00001);	col408=coloc.abf(mqtl408,eqtl408,p1=0.00001,p2=0.00001,p12=0.0000001);
409	ILMN_3239959	rs2069528	ch	17	-0.0686054	1.79858e-20	cg10005475	rs2069528_G	-0.0901157	1.61451e-09	1	1	plink --noweb --bfile id400_ld --snp rs2069528 --window 250 --freq --out maf409;	grep 'ILMN_3239959' eQTL_results_R_cis_revision_PC14_chr17.txt>cis_eqtl409.txt;		grep 'cg10005475' cis_mQTL_chr17_1mbcenter.txt >cismqtl409.txt;					mqtl409=read.table('coloc_mqtl_409.txt',header=T,as.is=T);	mqtl3=read.table('coloc_mqtl_3.txt',header=T,as.is=T);						eqtl409=read.table('ciseqtl_maf409.txt',header=T,as.is=T);					write.table(t(col409$summary), 'output409.txt', quote=F,row.names=F,col.names=T);	col409=coloc.abf(mqtl409,eqtl409,p1=0.0001,p2=0.0001,p12=0.00001);	col409=coloc.abf(mqtl409,eqtl409,p1=0.00001,p2=0.00001,p12=0.0000001);
410	ILMN_1726659	rs2071015	ch	19	0.0527041	9.08683e-17	cg23321951	rs2071015_C	0.0445186	1.07762e-06	0.983	0.941	plink --noweb --bfile id400_ld --snp rs2071015 --window 250 --freq --out maf410;	grep 'ILMN_1726659' eQTL_results_R_cis_revision_PC14_chr19.txt>cis_eqtl410.txt;		grep 'cg23321951' cis_mQTL_chr19_1mbcenter.txt >cismqtl410.txt;					mqtl410=read.table('coloc_mqtl_410.txt',header=T,as.is=T);	mqtl4=read.table('coloc_mqtl_4.txt',header=T,as.is=T);						eqtl410=read.table('ciseqtl_maf410.txt',header=T,as.is=T);					write.table(t(col410$summary), 'output410.txt', quote=F,row.names=F,col.names=T);	col410=coloc.abf(mqtl410,eqtl410,p1=0.0001,p2=0.0001,p12=0.00001);	col410=coloc.abf(mqtl410,eqtl410,p1=0.00001,p2=0.00001,p12=0.0000001);
411	ILMN_1717371	rs2071904	ch	22	-0.119298	3.68039e-45	cg06621480	rs2071904_T	-0.132864	1.89724e-19	1	1	plink --noweb --bfile id400_ld --snp rs2071904 --window 250 --freq --out maf411;	grep 'ILMN_1717371' eQTL_results_R_cis_revision_PC14_chr22.txt>cis_eqtl411.txt;		grep 'cg06621480' cis_mQTL_chr22_1mbcenter.txt >cismqtl411.txt;					mqtl411=read.table('coloc_mqtl_411.txt',header=T,as.is=T);	mqtl5=read.table('coloc_mqtl_5.txt',header=T,as.is=T);						eqtl411=read.table('ciseqtl_maf411.txt',header=T,as.is=T);					write.table(t(col411$summary), 'output411.txt', quote=F,row.names=F,col.names=T);	col411=coloc.abf(mqtl411,eqtl411,p1=0.0001,p2=0.0001,p12=0.00001);	col411=coloc.abf(mqtl411,eqtl411,p1=0.00001,p2=0.00001,p12=0.0000001);
412	ILMN_1678165	rs2074546	ch	19	-0.031058	3.10658e-10	cg23991482	rs2074546_A	0.163119	3.18263e-39	1	1	plink --noweb --bfile id400_ld --snp rs2074546 --window 250 --freq --out maf412;	grep 'ILMN_1678165' eQTL_results_R_cis_revision_PC14_chr19.txt>cis_eqtl412.txt;		grep 'cg23991482' cis_mQTL_chr19_1mbcenter.txt >cismqtl412.txt;					mqtl412=read.table('coloc_mqtl_412.txt',header=T,as.is=T);	mqtl6=read.table('coloc_mqtl_6.txt',header=T,as.is=T);						eqtl412=read.table('ciseqtl_maf412.txt',header=T,as.is=T);					write.table(t(col412$summary), 'output412.txt', quote=F,row.names=F,col.names=T);	col412=coloc.abf(mqtl412,eqtl412,p1=0.0001,p2=0.0001,p12=0.00001);	col412=coloc.abf(mqtl412,eqtl412,p1=0.00001,p2=0.00001,p12=0.0000001);
413	ILMN_1763036	rs2075539	ch	1	0.0673455	1.72708e-25	cg14472778	rs2075539_A	-0.0656315	1.09645e-11	1	1	plink --noweb --bfile id400_ld --snp rs2075539 --window 250 --freq --out maf413;	grep 'ILMN_1763036' eQTL_results_R_cis_revision_PC14_chr1.txt>cis_eqtl413.txt;		grep 'cg14472778' cis_mQTL_chr1_1mbcenter.txt >cismqtl413.txt;					mqtl413=read.table('coloc_mqtl_413.txt',header=T,as.is=T);	mqtl7=read.table('coloc_mqtl_7.txt',header=T,as.is=T);						eqtl413=read.table('ciseqtl_maf413.txt',header=T,as.is=T);					write.table(t(col413$summary), 'output413.txt', quote=F,row.names=F,col.names=T);	col413=coloc.abf(mqtl413,eqtl413,p1=0.0001,p2=0.0001,p12=0.00001);	col413=coloc.abf(mqtl413,eqtl413,p1=0.00001,p2=0.00001,p12=0.0000001);
414	ILMN_3303101	rs2081884	ch	19	0.0443738	1.95991e-12	cg22020399	rs2081884_G	-0.174881	9.60039e-17	0.985	0.964	plink --noweb --bfile id400_ld --snp rs2081884 --window 250 --freq --out maf414;	grep 'ILMN_3303101' eQTL_results_R_cis_revision_PC14_chr19.txt>cis_eqtl414.txt;		grep 'cg22020399' cis_mQTL_chr19_1mbcenter.txt >cismqtl414.txt;					mqtl414=read.table('coloc_mqtl_414.txt',header=T,as.is=T);	mqtl1=read.table('coloc_mqtl_1.txt',header=T,as.is=T);						eqtl414=read.table('ciseqtl_maf414.txt',header=T,as.is=T);					write.table(t(col414$summary), 'output414.txt', quote=F,row.names=F,col.names=T);	col414=coloc.abf(mqtl414,eqtl414,p1=0.0001,p2=0.0001,p12=0.00001);	col414=coloc.abf(mqtl414,eqtl414,p1=0.00001,p2=0.00001,p12=0.0000001);
415	ILMN_1720266	rs2087111	ch	4	0.0371751	1.03366e-06	cg05166686	rs2087111_A	-0.120722	1.18588e-17	1	1	plink --noweb --bfile id400_ld --snp rs2087111 --window 250 --freq --out maf415;	grep 'ILMN_1720266' eQTL_results_R_cis_revision_PC14_chr4.txt>cis_eqtl415.txt;		grep 'cg05166686' cis_mQTL_chr4_1mbcenter.txt >cismqtl415.txt;					mqtl415=read.table('coloc_mqtl_415.txt',header=T,as.is=T);	mqtl2=read.table('coloc_mqtl_2.txt',header=T,as.is=T);						eqtl415=read.table('ciseqtl_maf415.txt',header=T,as.is=T);					write.table(t(col415$summary), 'output415.txt', quote=F,row.names=F,col.names=T);	col415=coloc.abf(mqtl415,eqtl415,p1=0.0001,p2=0.0001,p12=0.00001);	col415=coloc.abf(mqtl415,eqtl415,p1=0.00001,p2=0.00001,p12=0.0000001);
416	ILMN_1791106	rs2087840	ch	17	0.15341	6.51077e-41	cg04280037	rs2087840_A	0.057388	4.01039e-14	1	1	plink --noweb --bfile id400_ld --snp rs2087840 --window 250 --freq --out maf416;	grep 'ILMN_1791106' eQTL_results_R_cis_revision_PC14_chr17.txt>cis_eqtl416.txt;		grep 'cg04280037' cis_mQTL_chr17_1mbcenter.txt >cismqtl416.txt;					mqtl416=read.table('coloc_mqtl_416.txt',header=T,as.is=T);	mqtl3=read.table('coloc_mqtl_3.txt',header=T,as.is=T);						eqtl416=read.table('ciseqtl_maf416.txt',header=T,as.is=T);					write.table(t(col416$summary), 'output416.txt', quote=F,row.names=F,col.names=T);	col416=coloc.abf(mqtl416,eqtl416,p1=0.0001,p2=0.0001,p12=0.00001);	col416=coloc.abf(mqtl416,eqtl416,p1=0.00001,p2=0.00001,p12=0.0000001);
417	ILMN_1711899	rs2100432	ch	15	0.0968485	4.96335e-30	cg22293140	rs2100432_A	-0.126739	1.71833e-22	1	1	plink --noweb --bfile id400_ld --snp rs2100432 --window 250 --freq --out maf417;	grep 'ILMN_1711899' eQTL_results_R_cis_revision_PC14_chr15.txt>cis_eqtl417.txt;		grep 'cg22293140' cis_mQTL_chr15_1mbcenter.txt >cismqtl417.txt;					mqtl417=read.table('coloc_mqtl_417.txt',header=T,as.is=T);	mqtl4=read.table('coloc_mqtl_4.txt',header=T,as.is=T);						eqtl417=read.table('ciseqtl_maf417.txt',header=T,as.is=T);					write.table(t(col417$summary), 'output417.txt', quote=F,row.names=F,col.names=T);	col417=coloc.abf(mqtl417,eqtl417,p1=0.0001,p2=0.0001,p12=0.00001);	col417=coloc.abf(mqtl417,eqtl417,p1=0.00001,p2=0.00001,p12=0.0000001);
418	ILMN_1805990	rs210142	ch	6	0.0821975	1.76842e-11	cg07679836	rs210142_A	-0.28257	1.72046e-81	1	1	plink --noweb --bfile id400_ld --snp rs210142 --window 250 --freq --out maf418;	grep 'ILMN_1805990' eQTL_results_R_cis_revision_PC14_chr6.txt>cis_eqtl418.txt;		grep 'cg07679836' cis_mQTL_chr6_1mbcenter.txt >cismqtl418.txt;					mqtl418=read.table('coloc_mqtl_418.txt',header=T,as.is=T);	mqtl5=read.table('coloc_mqtl_5.txt',header=T,as.is=T);						eqtl418=read.table('ciseqtl_maf418.txt',header=T,as.is=T);					write.table(t(col418$summary), 'output418.txt', quote=F,row.names=F,col.names=T);	col418=coloc.abf(mqtl418,eqtl418,p1=0.0001,p2=0.0001,p12=0.00001);	col418=coloc.abf(mqtl418,eqtl418,p1=0.00001,p2=0.00001,p12=0.0000001);
419	ILMN_3250147	rs2102922	ch	19	-0.0244606	8.14414e-06	cg02997983	rs2102922_C	0.131733	6.01035e-20	1	1	plink --noweb --bfile id400_ld --snp rs2102922 --window 250 --freq --out maf419;	grep 'ILMN_3250147' eQTL_results_R_cis_revision_PC14_chr19.txt>cis_eqtl419.txt;		grep 'cg02997983' cis_mQTL_chr19_1mbcenter.txt >cismqtl419.txt;					mqtl419=read.table('coloc_mqtl_419.txt',header=T,as.is=T);	mqtl6=read.table('coloc_mqtl_6.txt',header=T,as.is=T);						eqtl419=read.table('ciseqtl_maf419.txt',header=T,as.is=T);					write.table(t(col419$summary), 'output419.txt', quote=F,row.names=F,col.names=T);	col419=coloc.abf(mqtl419,eqtl419,p1=0.0001,p2=0.0001,p12=0.00001);	col419=coloc.abf(mqtl419,eqtl419,p1=0.00001,p2=0.00001,p12=0.0000001);
420	ILMN_1700257	rs2117917	ch	4	-0.0480685	4.27774e-14	cg16092834	rs2117917_C	0.0342557	6.16092e-09	1	1	plink --noweb --bfile id400_ld --snp rs2117917 --window 250 --freq --out maf420;	grep 'ILMN_1700257' eQTL_results_R_cis_revision_PC14_chr4.txt>cis_eqtl420.txt;		grep 'cg16092834' cis_mQTL_chr4_1mbcenter.txt >cismqtl420.txt;					mqtl420=read.table('coloc_mqtl_420.txt',header=T,as.is=T);	mqtl7=read.table('coloc_mqtl_7.txt',header=T,as.is=T);						eqtl420=read.table('ciseqtl_maf420.txt',header=T,as.is=T);					write.table(t(col420$summary), 'output420.txt', quote=F,row.names=F,col.names=T);	col420=coloc.abf(mqtl420,eqtl420,p1=0.0001,p2=0.0001,p12=0.00001);	col420=coloc.abf(mqtl420,eqtl420,p1=0.00001,p2=0.00001,p12=0.0000001);
421	ILMN_1658728	rs2123459	ch	14	-0.046543	5.1923e-12	cg18712352	rs2123459_A	-0.172992	5.00129e-40	0.985	0.93	plink --noweb --bfile id400_ld --snp rs2123459 --window 250 --freq --out maf421;	grep 'ILMN_1658728' eQTL_results_R_cis_revision_PC14_chr14.txt>cis_eqtl421.txt;		grep 'cg18712352' cis_mQTL_chr14_1mbcenter.txt >cismqtl421.txt;					mqtl421=read.table('coloc_mqtl_421.txt',header=T,as.is=T);	mqtl1=read.table('coloc_mqtl_1.txt',header=T,as.is=T);						eqtl421=read.table('ciseqtl_maf421.txt',header=T,as.is=T);					write.table(t(col421$summary), 'output421.txt', quote=F,row.names=F,col.names=T);	col421=coloc.abf(mqtl421,eqtl421,p1=0.0001,p2=0.0001,p12=0.00001);	col421=coloc.abf(mqtl421,eqtl421,p1=0.00001,p2=0.00001,p12=0.0000001);
422	ILMN_1804735	rs2124458	ch	21	0.0555515	3.12528e-14	cg02644491	rs2124458_G	-0.247304	2.1897e-76	1	1	plink --noweb --bfile id400_ld --snp rs2124458 --window 250 --freq --out maf422;	grep 'ILMN_1804735' eQTL_results_R_cis_revision_PC14_chr21.txt>cis_eqtl422.txt;		grep 'cg02644491' cis_mQTL_chr21_1mbcenter.txt >cismqtl422.txt;					mqtl422=read.table('coloc_mqtl_422.txt',header=T,as.is=T);	mqtl2=read.table('coloc_mqtl_2.txt',header=T,as.is=T);						eqtl422=read.table('ciseqtl_maf422.txt',header=T,as.is=T);					write.table(t(col422$summary), 'output422.txt', quote=F,row.names=F,col.names=T);	col422=coloc.abf(mqtl422,eqtl422,p1=0.0001,p2=0.0001,p12=0.00001);	col422=coloc.abf(mqtl422,eqtl422,p1=0.00001,p2=0.00001,p12=0.0000001);
423	ILMN_1730568	rs2132848	ch	16	0.0395186	6.40065e-10	cg03617683	rs2132848_T	0.0840042	2.2686e-12	1	1	plink --noweb --bfile id400_ld --snp rs2132848 --window 250 --freq --out maf423;	grep 'ILMN_1730568' eQTL_results_R_cis_revision_PC14_chr16.txt>cis_eqtl423.txt;		grep 'cg03617683' cis_mQTL_chr16_1mbcenter.txt >cismqtl423.txt;					mqtl423=read.table('coloc_mqtl_423.txt',header=T,as.is=T);	mqtl3=read.table('coloc_mqtl_3.txt',header=T,as.is=T);						eqtl423=read.table('ciseqtl_maf423.txt',header=T,as.is=T);					write.table(t(col423$summary), 'output423.txt', quote=F,row.names=F,col.names=T);	col423=coloc.abf(mqtl423,eqtl423,p1=0.0001,p2=0.0001,p12=0.00001);	col423=coloc.abf(mqtl423,eqtl423,p1=0.00001,p2=0.00001,p12=0.0000001);
424	ILMN_1655913	rs214097	ch	11	0.100895	1.31871e-38	cg21972837	rs214097_C	-0.0723646	3.1557e-20	0.938	0.83	plink --noweb --bfile id400_ld --snp rs214097 --window 250 --freq --out maf424;	grep 'ILMN_1655913' eQTL_results_R_cis_revision_PC14_chr11.txt>cis_eqtl424.txt;		grep 'cg21972837' cis_mQTL_chr11_1mbcenter.txt >cismqtl424.txt;					mqtl424=read.table('coloc_mqtl_424.txt',header=T,as.is=T);	mqtl4=read.table('coloc_mqtl_4.txt',header=T,as.is=T);						eqtl424=read.table('ciseqtl_maf424.txt',header=T,as.is=T);					write.table(t(col424$summary), 'output424.txt', quote=F,row.names=F,col.names=T);	col424=coloc.abf(mqtl424,eqtl424,p1=0.0001,p2=0.0001,p12=0.00001);	col424=coloc.abf(mqtl424,eqtl424,p1=0.00001,p2=0.00001,p12=0.0000001);
425	ILMN_1721128	rs2144649	ch	20	-0.0419675	6.80793e-08	cg25931296	rs2144649_A	0.050027	3.90413e-12	1	1	plink --noweb --bfile id400_ld --snp rs2144649 --window 250 --freq --out maf425;	grep 'ILMN_1721128' eQTL_results_R_cis_revision_PC14_chr20.txt>cis_eqtl425.txt;		grep 'cg25931296' cis_mQTL_chr20_1mbcenter.txt >cismqtl425.txt;					mqtl425=read.table('coloc_mqtl_425.txt',header=T,as.is=T);	mqtl5=read.table('coloc_mqtl_5.txt',header=T,as.is=T);						eqtl425=read.table('ciseqtl_maf425.txt',header=T,as.is=T);					write.table(t(col425$summary), 'output425.txt', quote=F,row.names=F,col.names=T);	col425=coloc.abf(mqtl425,eqtl425,p1=0.0001,p2=0.0001,p12=0.00001);	col425=coloc.abf(mqtl425,eqtl425,p1=0.00001,p2=0.00001,p12=0.0000001);
426	ILMN_2228453	rs2154068	ch	1	0.105344	1.22116e-51	cg06543160	rs2154068_A	0.0416159	1.20581e-11	0.994	0.884	plink --noweb --bfile id400_ld --snp rs2154068 --window 250 --freq --out maf426;	grep 'ILMN_2228453' eQTL_results_R_cis_revision_PC14_chr1.txt>cis_eqtl426.txt;		grep 'cg06543160' cis_mQTL_chr1_1mbcenter.txt >cismqtl426.txt;					mqtl426=read.table('coloc_mqtl_426.txt',header=T,as.is=T);	mqtl6=read.table('coloc_mqtl_6.txt',header=T,as.is=T);						eqtl426=read.table('ciseqtl_maf426.txt',header=T,as.is=T);					write.table(t(col426$summary), 'output426.txt', quote=F,row.names=F,col.names=T);	col426=coloc.abf(mqtl426,eqtl426,p1=0.0001,p2=0.0001,p12=0.00001);	col426=coloc.abf(mqtl426,eqtl426,p1=0.00001,p2=0.00001,p12=0.0000001);
427	ILMN_1801118	rs216596	ch	16	0.109299	1.16857e-47	cg14747225	rs216596_A	-0.125229	3.26816e-31	1	1	plink --noweb --bfile id400_ld --snp rs216596 --window 250 --freq --out maf427;	grep 'ILMN_1801118' eQTL_results_R_cis_revision_PC14_chr16.txt>cis_eqtl427.txt;		grep 'cg14747225' cis_mQTL_chr16_1mbcenter.txt >cismqtl427.txt;					mqtl427=read.table('coloc_mqtl_427.txt',header=T,as.is=T);	mqtl7=read.table('coloc_mqtl_7.txt',header=T,as.is=T);						eqtl427=read.table('ciseqtl_maf427.txt',header=T,as.is=T);					write.table(t(col427$summary), 'output427.txt', quote=F,row.names=F,col.names=T);	col427=coloc.abf(mqtl427,eqtl427,p1=0.0001,p2=0.0001,p12=0.00001);	col427=coloc.abf(mqtl427,eqtl427,p1=0.00001,p2=0.00001,p12=0.0000001);
428	ILMN_1684391	rs2180180	ch	1	-0.0990159	1.34707e-34	cg15472170	rs2180180_T	0.281876	1.97594e-37	1	1	plink --noweb --bfile id400_ld --snp rs2180180 --window 250 --freq --out maf428;	grep 'ILMN_1684391' eQTL_results_R_cis_revision_PC14_chr1.txt>cis_eqtl428.txt;		grep 'cg15472170' cis_mQTL_chr1_1mbcenter.txt >cismqtl428.txt;					mqtl428=read.table('coloc_mqtl_428.txt',header=T,as.is=T);	mqtl1=read.table('coloc_mqtl_1.txt',header=T,as.is=T);						eqtl428=read.table('ciseqtl_maf428.txt',header=T,as.is=T);					write.table(t(col428$summary), 'output428.txt', quote=F,row.names=F,col.names=T);	col428=coloc.abf(mqtl428,eqtl428,p1=0.0001,p2=0.0001,p12=0.00001);	col428=coloc.abf(mqtl428,eqtl428,p1=0.00001,p2=0.00001,p12=0.0000001);
429	ILMN_1755203	rs2181043	ch	10	0.0505731	1.17131e-11	cg15970890	rs2181043_G	0.0817249	2.18337e-14	0.992	0.92	plink --noweb --bfile id400_ld --snp rs2181043 --window 250 --freq --out maf429;	grep 'ILMN_1755203' eQTL_results_R_cis_revision_PC14_chr10.txt>cis_eqtl429.txt;		grep 'cg15970890' cis_mQTL_chr10_1mbcenter.txt >cismqtl429.txt;					mqtl429=read.table('coloc_mqtl_429.txt',header=T,as.is=T);	mqtl2=read.table('coloc_mqtl_2.txt',header=T,as.is=T);						eqtl429=read.table('ciseqtl_maf429.txt',header=T,as.is=T);					write.table(t(col429$summary), 'output429.txt', quote=F,row.names=F,col.names=T);	col429=coloc.abf(mqtl429,eqtl429,p1=0.0001,p2=0.0001,p12=0.00001);	col429=coloc.abf(mqtl429,eqtl429,p1=0.00001,p2=0.00001,p12=0.0000001);
430	ILMN_1719622	rs2189336	ch	17	-0.149704	7.63357e-62	cg11097842	rs2189336_G	-0.0557194	8.24893e-08	0.937	0.812	plink --noweb --bfile id400_ld --snp rs2189336 --window 250 --freq --out maf430;	grep 'ILMN_1719622' eQTL_results_R_cis_revision_PC14_chr17.txt>cis_eqtl430.txt;		grep 'cg11097842' cis_mQTL_chr17_1mbcenter.txt >cismqtl430.txt;					mqtl430=read.table('coloc_mqtl_430.txt',header=T,as.is=T);	mqtl3=read.table('coloc_mqtl_3.txt',header=T,as.is=T);						eqtl430=read.table('ciseqtl_maf430.txt',header=T,as.is=T);					write.table(t(col430$summary), 'output430.txt', quote=F,row.names=F,col.names=T);	col430=coloc.abf(mqtl430,eqtl430,p1=0.0001,p2=0.0001,p12=0.00001);	col430=coloc.abf(mqtl430,eqtl430,p1=0.00001,p2=0.00001,p12=0.0000001);
431	ILMN_1781999	rs219229	ch	7	0.0242196	1.53046e-07	cg02148324	rs219229_A	0.0398989	4.34121e-07	1	1	plink --noweb --bfile id400_ld --snp rs219229 --window 250 --freq --out maf431;	grep 'ILMN_1781999' eQTL_results_R_cis_revision_PC14_chr7.txt>cis_eqtl431.txt;		grep 'cg02148324' cis_mQTL_chr7_1mbcenter.txt >cismqtl431.txt;					mqtl431=read.table('coloc_mqtl_431.txt',header=T,as.is=T);	mqtl4=read.table('coloc_mqtl_4.txt',header=T,as.is=T);						eqtl431=read.table('ciseqtl_maf431.txt',header=T,as.is=T);					write.table(t(col431$summary), 'output431.txt', quote=F,row.names=F,col.names=T);	col431=coloc.abf(mqtl431,eqtl431,p1=0.0001,p2=0.0001,p12=0.00001);	col431=coloc.abf(mqtl431,eqtl431,p1=0.00001,p2=0.00001,p12=0.0000001);
432	ILMN_1763207	rs2221593	ch	1	-0.106214	5.08258e-29	cg02967616	rs2221593_A	0.0699307	1.57323e-10	1	1	plink --noweb --bfile id400_ld --snp rs2221593 --window 250 --freq --out maf432;	grep 'ILMN_1763207' eQTL_results_R_cis_revision_PC14_chr1.txt>cis_eqtl432.txt;		grep 'cg02967616' cis_mQTL_chr1_1mbcenter.txt >cismqtl432.txt;					mqtl432=read.table('coloc_mqtl_432.txt',header=T,as.is=T);	mqtl5=read.table('coloc_mqtl_5.txt',header=T,as.is=T);						eqtl432=read.table('ciseqtl_maf432.txt',header=T,as.is=T);					write.table(t(col432$summary), 'output432.txt', quote=F,row.names=F,col.names=T);	col432=coloc.abf(mqtl432,eqtl432,p1=0.0001,p2=0.0001,p12=0.00001);	col432=coloc.abf(mqtl432,eqtl432,p1=0.00001,p2=0.00001,p12=0.0000001);
433	ILMN_3307659	rs2235178	ch	1	-0.0274807	1.39289e-07	cg05393023	rs2235178_G	-0.117095	7.4775e-13	1	1	plink --noweb --bfile id400_ld --snp rs2235178 --window 250 --freq --out maf433;	grep 'ILMN_3307659' eQTL_results_R_cis_revision_PC14_chr1.txt>cis_eqtl433.txt;		grep 'cg05393023' cis_mQTL_chr1_1mbcenter.txt >cismqtl433.txt;					mqtl433=read.table('coloc_mqtl_433.txt',header=T,as.is=T);	mqtl6=read.table('coloc_mqtl_6.txt',header=T,as.is=T);						eqtl433=read.table('ciseqtl_maf433.txt',header=T,as.is=T);					write.table(t(col433$summary), 'output433.txt', quote=F,row.names=F,col.names=T);	col433=coloc.abf(mqtl433,eqtl433,p1=0.0001,p2=0.0001,p12=0.00001);	col433=coloc.abf(mqtl433,eqtl433,p1=0.00001,p2=0.00001,p12=0.0000001);
434	ILMN_1790228	rs2238337	ch	15	-0.030131	9.23292e-08	cg12644059	rs2238337_A	-0.0785002	2.47373e-22	1	1	plink --noweb --bfile id400_ld --snp rs2238337 --window 250 --freq --out maf434;	grep 'ILMN_1790228' eQTL_results_R_cis_revision_PC14_chr15.txt>cis_eqtl434.txt;		grep 'cg12644059' cis_mQTL_chr15_1mbcenter.txt >cismqtl434.txt;					mqtl434=read.table('coloc_mqtl_434.txt',header=T,as.is=T);	mqtl7=read.table('coloc_mqtl_7.txt',header=T,as.is=T);						eqtl434=read.table('ciseqtl_maf434.txt',header=T,as.is=T);					write.table(t(col434$summary), 'output434.txt', quote=F,row.names=F,col.names=T);	col434=coloc.abf(mqtl434,eqtl434,p1=0.0001,p2=0.0001,p12=0.00001);	col434=coloc.abf(mqtl434,eqtl434,p1=0.00001,p2=0.00001,p12=0.0000001);
435	ILMN_2277099	rs2239535	ch	20	0.0964312	7.01607e-28	cg17255214	rs2239535_A	0.104923	2.99584e-15	1	0.81	plink --noweb --bfile id400_ld --snp rs2239535 --window 250 --freq --out maf435;	grep 'ILMN_2277099' eQTL_results_R_cis_revision_PC14_chr20.txt>cis_eqtl435.txt;		grep 'cg17255214' cis_mQTL_chr20_1mbcenter.txt >cismqtl435.txt;					mqtl435=read.table('coloc_mqtl_435.txt',header=T,as.is=T);	mqtl1=read.table('coloc_mqtl_1.txt',header=T,as.is=T);						eqtl435=read.table('ciseqtl_maf435.txt',header=T,as.is=T);					write.table(t(col435$summary), 'output435.txt', quote=F,row.names=F,col.names=T);	col435=coloc.abf(mqtl435,eqtl435,p1=0.0001,p2=0.0001,p12=0.00001);	col435=coloc.abf(mqtl435,eqtl435,p1=0.00001,p2=0.00001,p12=0.0000001);
436	ILMN_1712806	rs2239537	ch	7	0.0343864	2.56549e-06	cg03656020	rs2239537_T	-0.102175	7.35123e-36	0.929	0.856	plink --noweb --bfile id400_ld --snp rs2239537 --window 250 --freq --out maf436;	grep 'ILMN_1712806' eQTL_results_R_cis_revision_PC14_chr7.txt>cis_eqtl436.txt;		grep 'cg03656020' cis_mQTL_chr7_1mbcenter.txt >cismqtl436.txt;					mqtl436=read.table('coloc_mqtl_436.txt',header=T,as.is=T);	mqtl2=read.table('coloc_mqtl_2.txt',header=T,as.is=T);						eqtl436=read.table('ciseqtl_maf436.txt',header=T,as.is=T);					write.table(t(col436$summary), 'output436.txt', quote=F,row.names=F,col.names=T);	col436=coloc.abf(mqtl436,eqtl436,p1=0.0001,p2=0.0001,p12=0.00001);	col436=coloc.abf(mqtl436,eqtl436,p1=0.00001,p2=0.00001,p12=0.0000001);
437	ILMN_2349459	rs2239680	ch	17	-0.0530727	7.33496e-12	cg20398362	rs2239680_C	-0.0648567	1.6098e-17	1	1	plink --noweb --bfile id400_ld --snp rs2239680 --window 250 --freq --out maf437;	grep 'ILMN_2349459' eQTL_results_R_cis_revision_PC14_chr17.txt>cis_eqtl437.txt;		grep 'cg20398362' cis_mQTL_chr17_1mbcenter.txt >cismqtl437.txt;					mqtl437=read.table('coloc_mqtl_437.txt',header=T,as.is=T);	mqtl3=read.table('coloc_mqtl_3.txt',header=T,as.is=T);						eqtl437=read.table('ciseqtl_maf437.txt',header=T,as.is=T);					write.table(t(col437$summary), 'output437.txt', quote=F,row.names=F,col.names=T);	col437=coloc.abf(mqtl437,eqtl437,p1=0.0001,p2=0.0001,p12=0.00001);	col437=coloc.abf(mqtl437,eqtl437,p1=0.00001,p2=0.00001,p12=0.0000001);
438	ILMN_2087060	rs2240726	ch	7	-0.0206419	1.35185e-06	cg06496272	rs2240726_A	-0.0519739	3.80183e-10	1	1	plink --noweb --bfile id400_ld --snp rs2240726 --window 250 --freq --out maf438;	grep 'ILMN_2087060' eQTL_results_R_cis_revision_PC14_chr7.txt>cis_eqtl438.txt;		grep 'cg06496272' cis_mQTL_chr7_1mbcenter.txt >cismqtl438.txt;					mqtl438=read.table('coloc_mqtl_438.txt',header=T,as.is=T);	mqtl4=read.table('coloc_mqtl_4.txt',header=T,as.is=T);						eqtl438=read.table('ciseqtl_maf438.txt',header=T,as.is=T);					write.table(t(col438$summary), 'output438.txt', quote=F,row.names=F,col.names=T);	col438=coloc.abf(mqtl438,eqtl438,p1=0.0001,p2=0.0001,p12=0.00001);	col438=coloc.abf(mqtl438,eqtl438,p1=0.00001,p2=0.00001,p12=0.0000001);
439	ILMN_1735679	rs2241412	ch	16	-0.0679647	1.04833e-26	cg00260883	rs2241412_G	-0.0677894	5.34229e-09	0.984	0.866	plink --noweb --bfile id400_ld --snp rs2241412 --window 250 --freq --out maf439;	grep 'ILMN_1735679' eQTL_results_R_cis_revision_PC14_chr16.txt>cis_eqtl439.txt;		grep 'cg00260883' cis_mQTL_chr16_1mbcenter.txt >cismqtl439.txt;					mqtl439=read.table('coloc_mqtl_439.txt',header=T,as.is=T);	mqtl5=read.table('coloc_mqtl_5.txt',header=T,as.is=T);						eqtl439=read.table('ciseqtl_maf439.txt',header=T,as.is=T);					write.table(t(col439$summary), 'output439.txt', quote=F,row.names=F,col.names=T);	col439=coloc.abf(mqtl439,eqtl439,p1=0.0001,p2=0.0001,p12=0.00001);	col439=coloc.abf(mqtl439,eqtl439,p1=0.00001,p2=0.00001,p12=0.0000001);
440	ILMN_1706246	rs2244722	ch	5	-0.11681	3.91081e-71	cg11860091	rs2244722_A	-0.0857038	2.92867e-27	1	1	plink --noweb --bfile id400_ld --snp rs2244722 --window 250 --freq --out maf440;	grep 'ILMN_1706246' eQTL_results_R_cis_revision_PC14_chr5.txt>cis_eqtl440.txt;		grep 'cg11860091' cis_mQTL_chr5_1mbcenter.txt >cismqtl440.txt;					mqtl440=read.table('coloc_mqtl_440.txt',header=T,as.is=T);	mqtl6=read.table('coloc_mqtl_6.txt',header=T,as.is=T);						eqtl440=read.table('ciseqtl_maf440.txt',header=T,as.is=T);					write.table(t(col440$summary), 'output440.txt', quote=F,row.names=F,col.names=T);	col440=coloc.abf(mqtl440,eqtl440,p1=0.0001,p2=0.0001,p12=0.00001);	col440=coloc.abf(mqtl440,eqtl440,p1=0.00001,p2=0.00001,p12=0.0000001);
441	ILMN_1688423	rs2247584	ch	1	0.117849	5.23606e-08	cg09064148	rs2247584_C	-0.19981	1.68611e-45	1	1	plink --noweb --bfile id400_ld --snp rs2247584 --window 250 --freq --out maf441;	grep 'ILMN_1688423' eQTL_results_R_cis_revision_PC14_chr1.txt>cis_eqtl441.txt;		grep 'cg09064148' cis_mQTL_chr1_1mbcenter.txt >cismqtl441.txt;					mqtl441=read.table('coloc_mqtl_441.txt',header=T,as.is=T);	mqtl7=read.table('coloc_mqtl_7.txt',header=T,as.is=T);						eqtl441=read.table('ciseqtl_maf441.txt',header=T,as.is=T);					write.table(t(col441$summary), 'output441.txt', quote=F,row.names=F,col.names=T);	col441=coloc.abf(mqtl441,eqtl441,p1=0.0001,p2=0.0001,p12=0.00001);	col441=coloc.abf(mqtl441,eqtl441,p1=0.00001,p2=0.00001,p12=0.0000001);
442	ILMN_1670306	rs2250145	ch	5	-0.119681	1.12336e-30	cg24686270	rs2250145_G	-0.100853	9.31645e-29	1	1	plink --noweb --bfile id400_ld --snp rs2250145 --window 250 --freq --out maf442;	grep 'ILMN_1670306' eQTL_results_R_cis_revision_PC14_chr5.txt>cis_eqtl442.txt;		grep 'cg24686270' cis_mQTL_chr5_1mbcenter.txt >cismqtl442.txt;					mqtl442=read.table('coloc_mqtl_442.txt',header=T,as.is=T);	mqtl1=read.table('coloc_mqtl_1.txt',header=T,as.is=T);						eqtl442=read.table('ciseqtl_maf442.txt',header=T,as.is=T);					write.table(t(col442$summary), 'output442.txt', quote=F,row.names=F,col.names=T);	col442=coloc.abf(mqtl442,eqtl442,p1=0.0001,p2=0.0001,p12=0.00001);	col442=coloc.abf(mqtl442,eqtl442,p1=0.00001,p2=0.00001,p12=0.0000001);
443	ILMN_1808500	rs2252867	ch	2	-0.0473024	5.78653e-16	cg05010058	rs2252867_C	0.0952625	2.10839e-27	1	1	plink --noweb --bfile id400_ld --snp rs2252867 --window 250 --freq --out maf443;	grep 'ILMN_1808500' eQTL_results_R_cis_revision_PC14_chr2.txt>cis_eqtl443.txt;		grep 'cg05010058' cis_mQTL_chr2_1mbcenter.txt >cismqtl443.txt;					mqtl443=read.table('coloc_mqtl_443.txt',header=T,as.is=T);	mqtl2=read.table('coloc_mqtl_2.txt',header=T,as.is=T);						eqtl443=read.table('ciseqtl_maf443.txt',header=T,as.is=T);					write.table(t(col443$summary), 'output443.txt', quote=F,row.names=F,col.names=T);	col443=coloc.abf(mqtl443,eqtl443,p1=0.0001,p2=0.0001,p12=0.00001);	col443=coloc.abf(mqtl443,eqtl443,p1=0.00001,p2=0.00001,p12=0.0000001);
444	ILMN_1688246	rs2256000	ch	21	0.0263705	9.23705e-07	cg06618935	rs2256000_T	0.727167	2.99441e-125	0.996	0.807	plink --noweb --bfile id400_ld --snp rs2256000 --window 250 --freq --out maf444;	grep 'ILMN_1688246' eQTL_results_R_cis_revision_PC14_chr21.txt>cis_eqtl444.txt;		grep 'cg06618935' cis_mQTL_chr21_1mbcenter.txt >cismqtl444.txt;					mqtl444=read.table('coloc_mqtl_444.txt',header=T,as.is=T);	mqtl3=read.table('coloc_mqtl_3.txt',header=T,as.is=T);						eqtl444=read.table('ciseqtl_maf444.txt',header=T,as.is=T);					write.table(t(col444$summary), 'output444.txt', quote=F,row.names=F,col.names=T);	col444=coloc.abf(mqtl444,eqtl444,p1=0.0001,p2=0.0001,p12=0.00001);	col444=coloc.abf(mqtl444,eqtl444,p1=0.00001,p2=0.00001,p12=0.0000001);
445	ILMN_1723235	rs2260187	ch	19	-0.0949327	9.19287e-48	cg20238368	rs2260187_G	-0.051427	2.57399e-09	0.985	0.855	plink --noweb --bfile id400_ld --snp rs2260187 --window 250 --freq --out maf445;	grep 'ILMN_1723235' eQTL_results_R_cis_revision_PC14_chr19.txt>cis_eqtl445.txt;		grep 'cg20238368' cis_mQTL_chr19_1mbcenter.txt >cismqtl445.txt;					mqtl445=read.table('coloc_mqtl_445.txt',header=T,as.is=T);	mqtl4=read.table('coloc_mqtl_4.txt',header=T,as.is=T);						eqtl445=read.table('ciseqtl_maf445.txt',header=T,as.is=T);					write.table(t(col445$summary), 'output445.txt', quote=F,row.names=F,col.names=T);	col445=coloc.abf(mqtl445,eqtl445,p1=0.0001,p2=0.0001,p12=0.00001);	col445=coloc.abf(mqtl445,eqtl445,p1=0.00001,p2=0.00001,p12=0.0000001);
446	ILMN_2153787	rs2261988	ch	19	0.0483916	2.17364e-11	cg03584056	rs2261988_A	0.0520561	6.33737e-15	1	1	plink --noweb --bfile id400_ld --snp rs2261988 --window 250 --freq --out maf446;	grep 'ILMN_2153787' eQTL_results_R_cis_revision_PC14_chr19.txt>cis_eqtl446.txt;		grep 'cg03584056' cis_mQTL_chr19_1mbcenter.txt >cismqtl446.txt;					mqtl446=read.table('coloc_mqtl_446.txt',header=T,as.is=T);	mqtl5=read.table('coloc_mqtl_5.txt',header=T,as.is=T);						eqtl446=read.table('ciseqtl_maf446.txt',header=T,as.is=T);					write.table(t(col446$summary), 'output446.txt', quote=F,row.names=F,col.names=T);	col446=coloc.abf(mqtl446,eqtl446,p1=0.0001,p2=0.0001,p12=0.00001);	col446=coloc.abf(mqtl446,eqtl446,p1=0.00001,p2=0.00001,p12=0.0000001);
447	ILMN_1744713	rs226242	ch	1	0.0238409	1.72435e-08	cg14178899	rs226242_A	-0.0631929	7.29486e-12	1	1	plink --noweb --bfile id400_ld --snp rs226242 --window 250 --freq --out maf447;	grep 'ILMN_1744713' eQTL_results_R_cis_revision_PC14_chr1.txt>cis_eqtl447.txt;		grep 'cg14178899' cis_mQTL_chr1_1mbcenter.txt >cismqtl447.txt;					mqtl447=read.table('coloc_mqtl_447.txt',header=T,as.is=T);	mqtl6=read.table('coloc_mqtl_6.txt',header=T,as.is=T);						eqtl447=read.table('ciseqtl_maf447.txt',header=T,as.is=T);					write.table(t(col447$summary), 'output447.txt', quote=F,row.names=F,col.names=T);	col447=coloc.abf(mqtl447,eqtl447,p1=0.0001,p2=0.0001,p12=0.00001);	col447=coloc.abf(mqtl447,eqtl447,p1=0.00001,p2=0.00001,p12=0.0000001);
448	ILMN_1685551	rs2267967	ch	12	0.0755855	5.4375e-15	cg17480461	rs2267967_T	0.305272	9.79978e-96	1	1	plink --noweb --bfile id400_ld --snp rs2267967 --window 250 --freq --out maf448;	grep 'ILMN_1685551' eQTL_results_R_cis_revision_PC14_chr12.txt>cis_eqtl448.txt;		grep 'cg17480461' cis_mQTL_chr12_1mbcenter.txt >cismqtl448.txt;					mqtl448=read.table('coloc_mqtl_448.txt',header=T,as.is=T);	mqtl7=read.table('coloc_mqtl_7.txt',header=T,as.is=T);						eqtl448=read.table('ciseqtl_maf448.txt',header=T,as.is=T);					write.table(t(col448$summary), 'output448.txt', quote=F,row.names=F,col.names=T);	col448=coloc.abf(mqtl448,eqtl448,p1=0.0001,p2=0.0001,p12=0.00001);	col448=coloc.abf(mqtl448,eqtl448,p1=0.00001,p2=0.00001,p12=0.0000001);
449	ILMN_1664542	rs2268049	ch	16	0.0811585	4.1099e-25	cg03545757	rs2268049_T	-0.118954	5.28965e-14	1	1	plink --noweb --bfile id400_ld --snp rs2268049 --window 250 --freq --out maf449;	grep 'ILMN_1664542' eQTL_results_R_cis_revision_PC14_chr16.txt>cis_eqtl449.txt;		grep 'cg03545757' cis_mQTL_chr16_1mbcenter.txt >cismqtl449.txt;					mqtl449=read.table('coloc_mqtl_449.txt',header=T,as.is=T);	mqtl1=read.table('coloc_mqtl_1.txt',header=T,as.is=T);						eqtl449=read.table('ciseqtl_maf449.txt',header=T,as.is=T);					write.table(t(col449$summary), 'output449.txt', quote=F,row.names=F,col.names=T);	col449=coloc.abf(mqtl449,eqtl449,p1=0.0001,p2=0.0001,p12=0.00001);	col449=coloc.abf(mqtl449,eqtl449,p1=0.00001,p2=0.00001,p12=0.0000001);
450	ILMN_1689989	rs2269323	ch	14	-0.0297338	9.2773e-08	cg05734220	rs2269323_T	0.041247	9.32961e-07	1	1	plink --noweb --bfile id400_ld --snp rs2269323 --window 250 --freq --out maf450;	grep 'ILMN_1689989' eQTL_results_R_cis_revision_PC14_chr14.txt>cis_eqtl450.txt;		grep 'cg05734220' cis_mQTL_chr14_1mbcenter.txt >cismqtl450.txt;					mqtl450=read.table('coloc_mqtl_450.txt',header=T,as.is=T);	mqtl2=read.table('coloc_mqtl_2.txt',header=T,as.is=T);						eqtl450=read.table('ciseqtl_maf450.txt',header=T,as.is=T);					write.table(t(col450$summary), 'output450.txt', quote=F,row.names=F,col.names=T);	col450=coloc.abf(mqtl450,eqtl450,p1=0.0001,p2=0.0001,p12=0.00001);	col450=coloc.abf(mqtl450,eqtl450,p1=0.00001,p2=0.00001,p12=0.0000001);
451	ILMN_1761044	rs2269725	ch	22	0.191584	1.7509e-94	cg18225258	rs2269725_A	-0.0695888	2.18975e-10	1	1	plink --noweb --bfile id400_ld --snp rs2269725 --window 250 --freq --out maf451;	grep 'ILMN_1761044' eQTL_results_R_cis_revision_PC14_chr22.txt>cis_eqtl451.txt;		grep 'cg18225258' cis_mQTL_chr22_1mbcenter.txt >cismqtl451.txt;					mqtl451=read.table('coloc_mqtl_451.txt',header=T,as.is=T);	mqtl3=read.table('coloc_mqtl_3.txt',header=T,as.is=T);						eqtl451=read.table('ciseqtl_maf451.txt',header=T,as.is=T);					write.table(t(col451$summary), 'output451.txt', quote=F,row.names=F,col.names=T);	col451=coloc.abf(mqtl451,eqtl451,p1=0.0001,p2=0.0001,p12=0.00001);	col451=coloc.abf(mqtl451,eqtl451,p1=0.00001,p2=0.00001,p12=0.0000001);
452	ILMN_1688515	rs2269733	ch	11	-0.0311157	8.89725e-08	cg09297839	rs2269733_G	-0.0343189	7.06614e-06	1	1	plink --noweb --bfile id400_ld --snp rs2269733 --window 250 --freq --out maf452;	grep 'ILMN_1688515' eQTL_results_R_cis_revision_PC14_chr11.txt>cis_eqtl452.txt;		grep 'cg09297839' cis_mQTL_chr11_1mbcenter.txt >cismqtl452.txt;					mqtl452=read.table('coloc_mqtl_452.txt',header=T,as.is=T);	mqtl4=read.table('coloc_mqtl_4.txt',header=T,as.is=T);						eqtl452=read.table('ciseqtl_maf452.txt',header=T,as.is=T);					write.table(t(col452$summary), 'output452.txt', quote=F,row.names=F,col.names=T);	col452=coloc.abf(mqtl452,eqtl452,p1=0.0001,p2=0.0001,p12=0.00001);	col452=coloc.abf(mqtl452,eqtl452,p1=0.00001,p2=0.00001,p12=0.0000001);
453	ILMN_1759915	rs2269985	ch	7	-0.0270495	5.15172e-06	cg25296938	rs2269985_T	0.168411	4.05187e-40	1	1	plink --noweb --bfile id400_ld --snp rs2269985 --window 250 --freq --out maf453;	grep 'ILMN_1759915' eQTL_results_R_cis_revision_PC14_chr7.txt>cis_eqtl453.txt;		grep 'cg25296938' cis_mQTL_chr7_1mbcenter.txt >cismqtl453.txt;					mqtl453=read.table('coloc_mqtl_453.txt',header=T,as.is=T);	mqtl5=read.table('coloc_mqtl_5.txt',header=T,as.is=T);						eqtl453=read.table('ciseqtl_maf453.txt',header=T,as.is=T);					write.table(t(col453$summary), 'output453.txt', quote=F,row.names=F,col.names=T);	col453=coloc.abf(mqtl453,eqtl453,p1=0.0001,p2=0.0001,p12=0.00001);	col453=coloc.abf(mqtl453,eqtl453,p1=0.00001,p2=0.00001,p12=0.0000001);
454	ILMN_1735058	rs2270005	ch	7	0.0398077	7.78186e-06	cg18137244	rs2270005_G	-0.0570965	7.82154e-07	1	1	plink --noweb --bfile id400_ld --snp rs2270005 --window 250 --freq --out maf454;	grep 'ILMN_1735058' eQTL_results_R_cis_revision_PC14_chr7.txt>cis_eqtl454.txt;		grep 'cg18137244' cis_mQTL_chr7_1mbcenter.txt >cismqtl454.txt;					mqtl454=read.table('coloc_mqtl_454.txt',header=T,as.is=T);	mqtl6=read.table('coloc_mqtl_6.txt',header=T,as.is=T);						eqtl454=read.table('ciseqtl_maf454.txt',header=T,as.is=T);					write.table(t(col454$summary), 'output454.txt', quote=F,row.names=F,col.names=T);	col454=coloc.abf(mqtl454,eqtl454,p1=0.0001,p2=0.0001,p12=0.00001);	col454=coloc.abf(mqtl454,eqtl454,p1=0.00001,p2=0.00001,p12=0.0000001);
455	ILMN_1759743	rs2271090	ch	17	-0.0600005	3.18283e-14	cg15215033	rs2271090_G	0.0787026	1.09331e-13	0.998	0.995	plink --noweb --bfile id400_ld --snp rs2271090 --window 250 --freq --out maf455;	grep 'ILMN_1759743' eQTL_results_R_cis_revision_PC14_chr17.txt>cis_eqtl455.txt;		grep 'cg15215033' cis_mQTL_chr17_1mbcenter.txt >cismqtl455.txt;					mqtl455=read.table('coloc_mqtl_455.txt',header=T,as.is=T);	mqtl7=read.table('coloc_mqtl_7.txt',header=T,as.is=T);						eqtl455=read.table('ciseqtl_maf455.txt',header=T,as.is=T);					write.table(t(col455$summary), 'output455.txt', quote=F,row.names=F,col.names=T);	col455=coloc.abf(mqtl455,eqtl455,p1=0.0001,p2=0.0001,p12=0.00001);	col455=coloc.abf(mqtl455,eqtl455,p1=0.00001,p2=0.00001,p12=0.0000001);
456	ILMN_1696028	rs2271097	ch	12	-0.0534952	1.19174e-08	cg12045999	rs2271097_G	-0.186215	7.96054e-19	1	1	plink --noweb --bfile id400_ld --snp rs2271097 --window 250 --freq --out maf456;	grep 'ILMN_1696028' eQTL_results_R_cis_revision_PC14_chr12.txt>cis_eqtl456.txt;		grep 'cg12045999' cis_mQTL_chr12_1mbcenter.txt >cismqtl456.txt;					mqtl456=read.table('coloc_mqtl_456.txt',header=T,as.is=T);	mqtl1=read.table('coloc_mqtl_1.txt',header=T,as.is=T);						eqtl456=read.table('ciseqtl_maf456.txt',header=T,as.is=T);					write.table(t(col456$summary), 'output456.txt', quote=F,row.names=F,col.names=T);	col456=coloc.abf(mqtl456,eqtl456,p1=0.0001,p2=0.0001,p12=0.00001);	col456=coloc.abf(mqtl456,eqtl456,p1=0.00001,p2=0.00001,p12=0.0000001);
457	ILMN_1740587	rs2271953	ch	19	-0.0331796	3.19754e-06	cg03737367	rs2271953_C	0.146989	1.19711e-26	1	1	plink --noweb --bfile id400_ld --snp rs2271953 --window 250 --freq --out maf457;	grep 'ILMN_1740587' eQTL_results_R_cis_revision_PC14_chr19.txt>cis_eqtl457.txt;		grep 'cg03737367' cis_mQTL_chr19_1mbcenter.txt >cismqtl457.txt;					mqtl457=read.table('coloc_mqtl_457.txt',header=T,as.is=T);	mqtl2=read.table('coloc_mqtl_2.txt',header=T,as.is=T);						eqtl457=read.table('ciseqtl_maf457.txt',header=T,as.is=T);					write.table(t(col457$summary), 'output457.txt', quote=F,row.names=F,col.names=T);	col457=coloc.abf(mqtl457,eqtl457,p1=0.0001,p2=0.0001,p12=0.00001);	col457=coloc.abf(mqtl457,eqtl457,p1=0.00001,p2=0.00001,p12=0.0000001);
458	ILMN_1663195	rs2272346	ch	7	0.0569561	1.00829e-08	cg05287409	rs2272346_C	0.069998	1.97152e-06	1	1	plink --noweb --bfile id400_ld --snp rs2272346 --window 250 --freq --out maf458;	grep 'ILMN_1663195' eQTL_results_R_cis_revision_PC14_chr7.txt>cis_eqtl458.txt;		grep 'cg05287409' cis_mQTL_chr7_1mbcenter.txt >cismqtl458.txt;					mqtl458=read.table('coloc_mqtl_458.txt',header=T,as.is=T);	mqtl3=read.table('coloc_mqtl_3.txt',header=T,as.is=T);						eqtl458=read.table('ciseqtl_maf458.txt',header=T,as.is=T);					write.table(t(col458$summary), 'output458.txt', quote=F,row.names=F,col.names=T);	col458=coloc.abf(mqtl458,eqtl458,p1=0.0001,p2=0.0001,p12=0.00001);	col458=coloc.abf(mqtl458,eqtl458,p1=0.00001,p2=0.00001,p12=0.0000001);
459	ILMN_1790797	rs2272658	ch	8	0.0435085	3.96542e-21	cg01556929	rs2272658_C	0.136795	2.86415e-31	1	1	plink --noweb --bfile id400_ld --snp rs2272658 --window 250 --freq --out maf459;	grep 'ILMN_1790797' eQTL_results_R_cis_revision_PC14_chr8.txt>cis_eqtl459.txt;		grep 'cg01556929' cis_mQTL_chr8_1mbcenter.txt >cismqtl459.txt;					mqtl459=read.table('coloc_mqtl_459.txt',header=T,as.is=T);	mqtl4=read.table('coloc_mqtl_4.txt',header=T,as.is=T);						eqtl459=read.table('ciseqtl_maf459.txt',header=T,as.is=T);					write.table(t(col459$summary), 'output459.txt', quote=F,row.names=F,col.names=T);	col459=coloc.abf(mqtl459,eqtl459,p1=0.0001,p2=0.0001,p12=0.00001);	col459=coloc.abf(mqtl459,eqtl459,p1=0.00001,p2=0.00001,p12=0.0000001);
460	ILMN_1667138	rs2274740	ch	1	0.0275568	7.516e-07	cg17412043	rs2274740_A	0.0420879	7.06347e-10	1	1	plink --noweb --bfile id400_ld --snp rs2274740 --window 250 --freq --out maf460;	grep 'ILMN_1667138' eQTL_results_R_cis_revision_PC14_chr1.txt>cis_eqtl460.txt;		grep 'cg17412043' cis_mQTL_chr1_1mbcenter.txt >cismqtl460.txt;					mqtl460=read.table('coloc_mqtl_460.txt',header=T,as.is=T);	mqtl5=read.table('coloc_mqtl_5.txt',header=T,as.is=T);						eqtl460=read.table('ciseqtl_maf460.txt',header=T,as.is=T);					write.table(t(col460$summary), 'output460.txt', quote=F,row.names=F,col.names=T);	col460=coloc.abf(mqtl460,eqtl460,p1=0.0001,p2=0.0001,p12=0.00001);	col460=coloc.abf(mqtl460,eqtl460,p1=0.00001,p2=0.00001,p12=0.0000001);
461	ILMN_2318685	rs2274890	ch	20	0.04448	5.00771e-15	cg07797805	rs2274890_A	-0.0561198	9.0075e-11	1	1	plink --noweb --bfile id400_ld --snp rs2274890 --window 250 --freq --out maf461;	grep 'ILMN_2318685' eQTL_results_R_cis_revision_PC14_chr20.txt>cis_eqtl461.txt;		grep 'cg07797805' cis_mQTL_chr20_1mbcenter.txt >cismqtl461.txt;					mqtl461=read.table('coloc_mqtl_461.txt',header=T,as.is=T);	mqtl6=read.table('coloc_mqtl_6.txt',header=T,as.is=T);						eqtl461=read.table('ciseqtl_maf461.txt',header=T,as.is=T);					write.table(t(col461$summary), 'output461.txt', quote=F,row.names=F,col.names=T);	col461=coloc.abf(mqtl461,eqtl461,p1=0.0001,p2=0.0001,p12=0.00001);	col461=coloc.abf(mqtl461,eqtl461,p1=0.00001,p2=0.00001,p12=0.0000001);
462	ILMN_1743187	rs2274952	ch	6	0.0412894	8.63472e-09	cg20469989	rs2274952_G	-0.198289	6.92708e-44	1	1	plink --noweb --bfile id400_ld --snp rs2274952 --window 250 --freq --out maf462;	grep 'ILMN_1743187' eQTL_results_R_cis_revision_PC14_chr6.txt>cis_eqtl462.txt;		grep 'cg20469989' cis_mQTL_chr6_1mbcenter.txt >cismqtl462.txt;					mqtl462=read.table('coloc_mqtl_462.txt',header=T,as.is=T);	mqtl7=read.table('coloc_mqtl_7.txt',header=T,as.is=T);						eqtl462=read.table('ciseqtl_maf462.txt',header=T,as.is=T);					write.table(t(col462$summary), 'output462.txt', quote=F,row.names=F,col.names=T);	col462=coloc.abf(mqtl462,eqtl462,p1=0.0001,p2=0.0001,p12=0.00001);	col462=coloc.abf(mqtl462,eqtl462,p1=0.00001,p2=0.00001,p12=0.0000001);
463	ILMN_1773125	rs2275759	ch	10	-0.0571595	2.43421e-16	cg03610280	rs2275759_A	0.26989	3.33419e-63	1	1	plink --noweb --bfile id400_ld --snp rs2275759 --window 250 --freq --out maf463;	grep 'ILMN_1773125' eQTL_results_R_cis_revision_PC14_chr10.txt>cis_eqtl463.txt;		grep 'cg03610280' cis_mQTL_chr10_1mbcenter.txt >cismqtl463.txt;					mqtl463=read.table('coloc_mqtl_463.txt',header=T,as.is=T);	mqtl1=read.table('coloc_mqtl_1.txt',header=T,as.is=T);						eqtl463=read.table('ciseqtl_maf463.txt',header=T,as.is=T);					write.table(t(col463$summary), 'output463.txt', quote=F,row.names=F,col.names=T);	col463=coloc.abf(mqtl463,eqtl463,p1=0.0001,p2=0.0001,p12=0.00001);	col463=coloc.abf(mqtl463,eqtl463,p1=0.00001,p2=0.00001,p12=0.0000001);
464	ILMN_1716080	rs2276083	ch	11	0.0368699	1.19769e-10	cg11540207	rs2276083_A	0.103752	3.62917e-19	0.933	0.814	plink --noweb --bfile id400_ld --snp rs2276083 --window 250 --freq --out maf464;	grep 'ILMN_1716080' eQTL_results_R_cis_revision_PC14_chr11.txt>cis_eqtl464.txt;		grep 'cg11540207' cis_mQTL_chr11_1mbcenter.txt >cismqtl464.txt;					mqtl464=read.table('coloc_mqtl_464.txt',header=T,as.is=T);	mqtl2=read.table('coloc_mqtl_2.txt',header=T,as.is=T);						eqtl464=read.table('ciseqtl_maf464.txt',header=T,as.is=T);					write.table(t(col464$summary), 'output464.txt', quote=F,row.names=F,col.names=T);	col464=coloc.abf(mqtl464,eqtl464,p1=0.0001,p2=0.0001,p12=0.00001);	col464=coloc.abf(mqtl464,eqtl464,p1=0.00001,p2=0.00001,p12=0.0000001);
465	ILMN_2290998	rs2276138	ch	11	-0.084468	2.13758e-47	cg24851651	rs2276138_A	1.6777	3.52626e-266	1	1	plink --noweb --bfile id400_ld --snp rs2276138 --window 250 --freq --out maf465;	grep 'ILMN_2290998' eQTL_results_R_cis_revision_PC14_chr11.txt>cis_eqtl465.txt;		grep 'cg24851651' cis_mQTL_chr11_1mbcenter.txt >cismqtl465.txt;					mqtl465=read.table('coloc_mqtl_465.txt',header=T,as.is=T);	mqtl3=read.table('coloc_mqtl_3.txt',header=T,as.is=T);						eqtl465=read.table('ciseqtl_maf465.txt',header=T,as.is=T);					write.table(t(col465$summary), 'output465.txt', quote=F,row.names=F,col.names=T);	col465=coloc.abf(mqtl465,eqtl465,p1=0.0001,p2=0.0001,p12=0.00001);	col465=coloc.abf(mqtl465,eqtl465,p1=0.00001,p2=0.00001,p12=0.0000001);
466	ILMN_1736814	rs2276415	ch	11	0.0533978	4.37212e-12	cg06022507	rs2276415_A	-0.100714	2.81577e-06	0.938	0.868	plink --noweb --bfile id400_ld --snp rs2276415 --window 250 --freq --out maf466;	grep 'ILMN_1736814' eQTL_results_R_cis_revision_PC14_chr11.txt>cis_eqtl466.txt;		grep 'cg06022507' cis_mQTL_chr11_1mbcenter.txt >cismqtl466.txt;					mqtl466=read.table('coloc_mqtl_466.txt',header=T,as.is=T);	mqtl4=read.table('coloc_mqtl_4.txt',header=T,as.is=T);						eqtl466=read.table('ciseqtl_maf466.txt',header=T,as.is=T);					write.table(t(col466$summary), 'output466.txt', quote=F,row.names=F,col.names=T);	col466=coloc.abf(mqtl466,eqtl466,p1=0.0001,p2=0.0001,p12=0.00001);	col466=coloc.abf(mqtl466,eqtl466,p1=0.00001,p2=0.00001,p12=0.0000001);
467	ILMN_1725043	rs2278860	ch	15	-0.0602426	6.48179e-24	cg02155558	rs2278860_G	0.715745	4.5036e-136	1	1	plink --noweb --bfile id400_ld --snp rs2278860 --window 250 --freq --out maf467;	grep 'ILMN_1725043' eQTL_results_R_cis_revision_PC14_chr15.txt>cis_eqtl467.txt;		grep 'cg02155558' cis_mQTL_chr15_1mbcenter.txt >cismqtl467.txt;					mqtl467=read.table('coloc_mqtl_467.txt',header=T,as.is=T);	mqtl5=read.table('coloc_mqtl_5.txt',header=T,as.is=T);						eqtl467=read.table('ciseqtl_maf467.txt',header=T,as.is=T);					write.table(t(col467$summary), 'output467.txt', quote=F,row.names=F,col.names=T);	col467=coloc.abf(mqtl467,eqtl467,p1=0.0001,p2=0.0001,p12=0.00001);	col467=coloc.abf(mqtl467,eqtl467,p1=0.00001,p2=0.00001,p12=0.0000001);
468	ILMN_1653828	rs2279313	ch	12	-0.0588138	5.89453e-23	cg01499426	rs2279313_A	-0.242583	1.38851e-46	1	1	plink --noweb --bfile id400_ld --snp rs2279313 --window 250 --freq --out maf468;	grep 'ILMN_1653828' eQTL_results_R_cis_revision_PC14_chr12.txt>cis_eqtl468.txt;		grep 'cg01499426' cis_mQTL_chr12_1mbcenter.txt >cismqtl468.txt;					mqtl468=read.table('coloc_mqtl_468.txt',header=T,as.is=T);	mqtl6=read.table('coloc_mqtl_6.txt',header=T,as.is=T);						eqtl468=read.table('ciseqtl_maf468.txt',header=T,as.is=T);					write.table(t(col468$summary), 'output468.txt', quote=F,row.names=F,col.names=T);	col468=coloc.abf(mqtl468,eqtl468,p1=0.0001,p2=0.0001,p12=0.00001);	col468=coloc.abf(mqtl468,eqtl468,p1=0.00001,p2=0.00001,p12=0.0000001);
469	ILMN_1765401	rs2280018	ch	16	0.0352319	2.5625e-09	cg00162862	rs2280018_A	-0.0363966	1.62223e-08	1	1	plink --noweb --bfile id400_ld --snp rs2280018 --window 250 --freq --out maf469;	grep 'ILMN_1765401' eQTL_results_R_cis_revision_PC14_chr16.txt>cis_eqtl469.txt;		grep 'cg00162862' cis_mQTL_chr16_1mbcenter.txt >cismqtl469.txt;					mqtl469=read.table('coloc_mqtl_469.txt',header=T,as.is=T);	mqtl7=read.table('coloc_mqtl_7.txt',header=T,as.is=T);						eqtl469=read.table('ciseqtl_maf469.txt',header=T,as.is=T);					write.table(t(col469$summary), 'output469.txt', quote=F,row.names=F,col.names=T);	col469=coloc.abf(mqtl469,eqtl469,p1=0.0001,p2=0.0001,p12=0.00001);	col469=coloc.abf(mqtl469,eqtl469,p1=0.00001,p2=0.00001,p12=0.0000001);
470	ILMN_1654545	rs2280836	ch	8	0.161721	9.30168e-102	cg25767154	rs2280836_A	0.0908761	1.17913e-26	1	1	plink --noweb --bfile id400_ld --snp rs2280836 --window 250 --freq --out maf470;	grep 'ILMN_1654545' eQTL_results_R_cis_revision_PC14_chr8.txt>cis_eqtl470.txt;		grep 'cg25767154' cis_mQTL_chr8_1mbcenter.txt >cismqtl470.txt;					mqtl470=read.table('coloc_mqtl_470.txt',header=T,as.is=T);	mqtl1=read.table('coloc_mqtl_1.txt',header=T,as.is=T);						eqtl470=read.table('ciseqtl_maf470.txt',header=T,as.is=T);					write.table(t(col470$summary), 'output470.txt', quote=F,row.names=F,col.names=T);	col470=coloc.abf(mqtl470,eqtl470,p1=0.0001,p2=0.0001,p12=0.00001);	col470=coloc.abf(mqtl470,eqtl470,p1=0.00001,p2=0.00001,p12=0.0000001);
471	ILMN_1664176	rs2284339	ch	14	-0.15576	6.44628e-68	cg02082843	rs2284339_G	0.0516272	7.92958e-09	1	1	plink --noweb --bfile id400_ld --snp rs2284339 --window 250 --freq --out maf471;	grep 'ILMN_1664176' eQTL_results_R_cis_revision_PC14_chr14.txt>cis_eqtl471.txt;		grep 'cg02082843' cis_mQTL_chr14_1mbcenter.txt >cismqtl471.txt;					mqtl471=read.table('coloc_mqtl_471.txt',header=T,as.is=T);	mqtl2=read.table('coloc_mqtl_2.txt',header=T,as.is=T);						eqtl471=read.table('ciseqtl_maf471.txt',header=T,as.is=T);					write.table(t(col471$summary), 'output471.txt', quote=F,row.names=F,col.names=T);	col471=coloc.abf(mqtl471,eqtl471,p1=0.0001,p2=0.0001,p12=0.00001);	col471=coloc.abf(mqtl471,eqtl471,p1=0.00001,p2=0.00001,p12=0.0000001);
472	ILMN_1781386	rs2287301	ch	17	0.0825147	1.5386e-16	cg20155875	rs2287301_A	-0.0577227	2.70772e-09	1	1	plink --noweb --bfile id400_ld --snp rs2287301 --window 250 --freq --out maf472;	grep 'ILMN_1781386' eQTL_results_R_cis_revision_PC14_chr17.txt>cis_eqtl472.txt;		grep 'cg20155875' cis_mQTL_chr17_1mbcenter.txt >cismqtl472.txt;					mqtl472=read.table('coloc_mqtl_472.txt',header=T,as.is=T);	mqtl3=read.table('coloc_mqtl_3.txt',header=T,as.is=T);						eqtl472=read.table('ciseqtl_maf472.txt',header=T,as.is=T);					write.table(t(col472$summary), 'output472.txt', quote=F,row.names=F,col.names=T);	col472=coloc.abf(mqtl472,eqtl472,p1=0.0001,p2=0.0001,p12=0.00001);	col472=coloc.abf(mqtl472,eqtl472,p1=0.00001,p2=0.00001,p12=0.0000001);
473	ILMN_1716547	rs2287328	ch	2	-0.167007	2.59404e-52	cg01396872	rs2287328_G	0.0702318	5.4384e-11	1	1	plink --noweb --bfile id400_ld --snp rs2287328 --window 250 --freq --out maf473;	grep 'ILMN_1716547' eQTL_results_R_cis_revision_PC14_chr2.txt>cis_eqtl473.txt;		grep 'cg01396872' cis_mQTL_chr2_1mbcenter.txt >cismqtl473.txt;					mqtl473=read.table('coloc_mqtl_473.txt',header=T,as.is=T);	mqtl4=read.table('coloc_mqtl_4.txt',header=T,as.is=T);						eqtl473=read.table('ciseqtl_maf473.txt',header=T,as.is=T);					write.table(t(col473$summary), 'output473.txt', quote=F,row.names=F,col.names=T);	col473=coloc.abf(mqtl473,eqtl473,p1=0.0001,p2=0.0001,p12=0.00001);	col473=coloc.abf(mqtl473,eqtl473,p1=0.00001,p2=0.00001,p12=0.0000001);
474	ILMN_1810486	rs2288595	ch	17	-0.0577562	5.0422e-08	cg05668853	rs2288595_T	0.0610723	9.9945e-07	1	1	plink --noweb --bfile id400_ld --snp rs2288595 --window 250 --freq --out maf474;	grep 'ILMN_1810486' eQTL_results_R_cis_revision_PC14_chr17.txt>cis_eqtl474.txt;		grep 'cg05668853' cis_mQTL_chr17_1mbcenter.txt >cismqtl474.txt;					mqtl474=read.table('coloc_mqtl_474.txt',header=T,as.is=T);	mqtl5=read.table('coloc_mqtl_5.txt',header=T,as.is=T);						eqtl474=read.table('ciseqtl_maf474.txt',header=T,as.is=T);					write.table(t(col474$summary), 'output474.txt', quote=F,row.names=F,col.names=T);	col474=coloc.abf(mqtl474,eqtl474,p1=0.0001,p2=0.0001,p12=0.00001);	col474=coloc.abf(mqtl474,eqtl474,p1=0.00001,p2=0.00001,p12=0.0000001);
475	ILMN_1694111	rs2290775	ch	19	-0.0477649	1.67391e-14	cg24893721	rs2290775_A	0.0964057	4.76549e-24	1	0.995	plink --noweb --bfile id400_ld --snp rs2290775 --window 250 --freq --out maf475;	grep 'ILMN_1694111' eQTL_results_R_cis_revision_PC14_chr19.txt>cis_eqtl475.txt;		grep 'cg24893721' cis_mQTL_chr19_1mbcenter.txt >cismqtl475.txt;					mqtl475=read.table('coloc_mqtl_475.txt',header=T,as.is=T);	mqtl6=read.table('coloc_mqtl_6.txt',header=T,as.is=T);						eqtl475=read.table('ciseqtl_maf475.txt',header=T,as.is=T);					write.table(t(col475$summary), 'output475.txt', quote=F,row.names=F,col.names=T);	col475=coloc.abf(mqtl475,eqtl475,p1=0.0001,p2=0.0001,p12=0.00001);	col475=coloc.abf(mqtl475,eqtl475,p1=0.00001,p2=0.00001,p12=0.0000001);
476	ILMN_1798874	rs2290942	ch	15	-0.0253894	1.73589e-06	cg14730452	rs2290942_A	0.109779	3.72331e-09	1	1	plink --noweb --bfile id400_ld --snp rs2290942 --window 250 --freq --out maf476;	grep 'ILMN_1798874' eQTL_results_R_cis_revision_PC14_chr15.txt>cis_eqtl476.txt;		grep 'cg14730452' cis_mQTL_chr15_1mbcenter.txt >cismqtl476.txt;					mqtl476=read.table('coloc_mqtl_476.txt',header=T,as.is=T);	mqtl7=read.table('coloc_mqtl_7.txt',header=T,as.is=T);						eqtl476=read.table('ciseqtl_maf476.txt',header=T,as.is=T);					write.table(t(col476$summary), 'output476.txt', quote=F,row.names=F,col.names=T);	col476=coloc.abf(mqtl476,eqtl476,p1=0.0001,p2=0.0001,p12=0.00001);	col476=coloc.abf(mqtl476,eqtl476,p1=0.00001,p2=0.00001,p12=0.0000001);
477	ILMN_1802414	rs2291786	ch	8	-0.0311291	2.71302e-07	cg07736716	rs2291786_C	-0.0459199	2.60467e-13	0.991	0.834	plink --noweb --bfile id400_ld --snp rs2291786 --window 250 --freq --out maf477;	grep 'ILMN_1802414' eQTL_results_R_cis_revision_PC14_chr8.txt>cis_eqtl477.txt;		grep 'cg07736716' cis_mQTL_chr8_1mbcenter.txt >cismqtl477.txt;					mqtl477=read.table('coloc_mqtl_477.txt',header=T,as.is=T);	mqtl1=read.table('coloc_mqtl_1.txt',header=T,as.is=T);						eqtl477=read.table('ciseqtl_maf477.txt',header=T,as.is=T);					write.table(t(col477$summary), 'output477.txt', quote=F,row.names=F,col.names=T);	col477=coloc.abf(mqtl477,eqtl477,p1=0.0001,p2=0.0001,p12=0.00001);	col477=coloc.abf(mqtl477,eqtl477,p1=0.00001,p2=0.00001,p12=0.0000001);
478	ILMN_3244323	rs2291889	ch	1	-0.0589689	2.99828e-10	cg09064061	rs2291889_A	0.104416	9.81638e-18	1	1	plink --noweb --bfile id400_ld --snp rs2291889 --window 250 --freq --out maf478;	grep 'ILMN_3244323' eQTL_results_R_cis_revision_PC14_chr1.txt>cis_eqtl478.txt;		grep 'cg09064061' cis_mQTL_chr1_1mbcenter.txt >cismqtl478.txt;					mqtl478=read.table('coloc_mqtl_478.txt',header=T,as.is=T);	mqtl2=read.table('coloc_mqtl_2.txt',header=T,as.is=T);						eqtl478=read.table('ciseqtl_maf478.txt',header=T,as.is=T);					write.table(t(col478$summary), 'output478.txt', quote=F,row.names=F,col.names=T);	col478=coloc.abf(mqtl478,eqtl478,p1=0.0001,p2=0.0001,p12=0.00001);	col478=coloc.abf(mqtl478,eqtl478,p1=0.00001,p2=0.00001,p12=0.0000001);
479	ILMN_1792660	rs2292099	ch	1	0.0426733	8.37057e-10	cg16409409	rs2292099_C	-0.157356	3.20331e-45	1	1	plink --noweb --bfile id400_ld --snp rs2292099 --window 250 --freq --out maf479;	grep 'ILMN_1792660' eQTL_results_R_cis_revision_PC14_chr1.txt>cis_eqtl479.txt;		grep 'cg16409409' cis_mQTL_chr1_1mbcenter.txt >cismqtl479.txt;					mqtl479=read.table('coloc_mqtl_479.txt',header=T,as.is=T);	mqtl3=read.table('coloc_mqtl_3.txt',header=T,as.is=T);						eqtl479=read.table('ciseqtl_maf479.txt',header=T,as.is=T);					write.table(t(col479$summary), 'output479.txt', quote=F,row.names=F,col.names=T);	col479=coloc.abf(mqtl479,eqtl479,p1=0.0001,p2=0.0001,p12=0.00001);	col479=coloc.abf(mqtl479,eqtl479,p1=0.00001,p2=0.00001,p12=0.0000001);
480	ILMN_1691188	rs2292255	ch	5	-0.0578083	2.54841e-29	cg12657970	rs2292255_T	-0.269432	2.42639e-91	1	1	plink --noweb --bfile id400_ld --snp rs2292255 --window 250 --freq --out maf480;	grep 'ILMN_1691188' eQTL_results_R_cis_revision_PC14_chr5.txt>cis_eqtl480.txt;		grep 'cg12657970' cis_mQTL_chr5_1mbcenter.txt >cismqtl480.txt;					mqtl480=read.table('coloc_mqtl_480.txt',header=T,as.is=T);	mqtl4=read.table('coloc_mqtl_4.txt',header=T,as.is=T);						eqtl480=read.table('ciseqtl_maf480.txt',header=T,as.is=T);					write.table(t(col480$summary), 'output480.txt', quote=F,row.names=F,col.names=T);	col480=coloc.abf(mqtl480,eqtl480,p1=0.0001,p2=0.0001,p12=0.00001);	col480=coloc.abf(mqtl480,eqtl480,p1=0.00001,p2=0.00001,p12=0.0000001);
481	ILMN_1733155	rs2292973	ch	17	-0.0274222	1.571e-07	cg22961402	rs2292973_A	0.045694	2.05621e-09	1	1	plink --noweb --bfile id400_ld --snp rs2292973 --window 250 --freq --out maf481;	grep 'ILMN_1733155' eQTL_results_R_cis_revision_PC14_chr17.txt>cis_eqtl481.txt;		grep 'cg22961402' cis_mQTL_chr17_1mbcenter.txt >cismqtl481.txt;					mqtl481=read.table('coloc_mqtl_481.txt',header=T,as.is=T);	mqtl5=read.table('coloc_mqtl_5.txt',header=T,as.is=T);						eqtl481=read.table('ciseqtl_maf481.txt',header=T,as.is=T);					write.table(t(col481$summary), 'output481.txt', quote=F,row.names=F,col.names=T);	col481=coloc.abf(mqtl481,eqtl481,p1=0.0001,p2=0.0001,p12=0.00001);	col481=coloc.abf(mqtl481,eqtl481,p1=0.00001,p2=0.00001,p12=0.0000001);
482	ILMN_2249720	rs2293757	ch	7	-0.0490602	9.61849e-07	cg08695830	rs2293757_A	0.0890514	8.67929e-08	1	1	plink --noweb --bfile id400_ld --snp rs2293757 --window 250 --freq --out maf482;	grep 'ILMN_2249720' eQTL_results_R_cis_revision_PC14_chr7.txt>cis_eqtl482.txt;		grep 'cg08695830' cis_mQTL_chr7_1mbcenter.txt >cismqtl482.txt;					mqtl482=read.table('coloc_mqtl_482.txt',header=T,as.is=T);	mqtl6=read.table('coloc_mqtl_6.txt',header=T,as.is=T);						eqtl482=read.table('ciseqtl_maf482.txt',header=T,as.is=T);					write.table(t(col482$summary), 'output482.txt', quote=F,row.names=F,col.names=T);	col482=coloc.abf(mqtl482,eqtl482,p1=0.0001,p2=0.0001,p12=0.00001);	col482=coloc.abf(mqtl482,eqtl482,p1=0.00001,p2=0.00001,p12=0.0000001);
483	ILMN_1678939	rs2294758	ch	6	-0.147235	8.46391e-22	cg14387743	rs2294758_A	0.065629	1.52987e-09	1	1	plink --noweb --bfile id400_ld --snp rs2294758 --window 250 --freq --out maf483;	grep 'ILMN_1678939' eQTL_results_R_cis_revision_PC14_chr6.txt>cis_eqtl483.txt;		grep 'cg14387743' cis_mQTL_chr6_1mbcenter.txt >cismqtl483.txt;					mqtl483=read.table('coloc_mqtl_483.txt',header=T,as.is=T);	mqtl7=read.table('coloc_mqtl_7.txt',header=T,as.is=T);						eqtl483=read.table('ciseqtl_maf483.txt',header=T,as.is=T);					write.table(t(col483$summary), 'output483.txt', quote=F,row.names=F,col.names=T);	col483=coloc.abf(mqtl483,eqtl483,p1=0.0001,p2=0.0001,p12=0.00001);	col483=coloc.abf(mqtl483,eqtl483,p1=0.00001,p2=0.00001,p12=0.0000001);
484	ILMN_1814247	rs2294996	ch	20	0.0708699	5.36171e-15	cg07645718	rs2294996_G	0.154252	1.70244e-22	1	1	plink --noweb --bfile id400_ld --snp rs2294996 --window 250 --freq --out maf484;	grep 'ILMN_1814247' eQTL_results_R_cis_revision_PC14_chr20.txt>cis_eqtl484.txt;		grep 'cg07645718' cis_mQTL_chr20_1mbcenter.txt >cismqtl484.txt;					mqtl484=read.table('coloc_mqtl_484.txt',header=T,as.is=T);	mqtl1=read.table('coloc_mqtl_1.txt',header=T,as.is=T);						eqtl484=read.table('ciseqtl_maf484.txt',header=T,as.is=T);					write.table(t(col484$summary), 'output484.txt', quote=F,row.names=F,col.names=T);	col484=coloc.abf(mqtl484,eqtl484,p1=0.0001,p2=0.0001,p12=0.00001);	col484=coloc.abf(mqtl484,eqtl484,p1=0.00001,p2=0.00001,p12=0.0000001);
485	ILMN_1655614	rs2296258	ch	6	-0.0595126	3.33901e-12	cg05907686	rs2296258_A	0.0656087	8.22707e-09	1	1	plink --noweb --bfile id400_ld --snp rs2296258 --window 250 --freq --out maf485;	grep 'ILMN_1655614' eQTL_results_R_cis_revision_PC14_chr6.txt>cis_eqtl485.txt;		grep 'cg05907686' cis_mQTL_chr6_1mbcenter.txt >cismqtl485.txt;					mqtl485=read.table('coloc_mqtl_485.txt',header=T,as.is=T);	mqtl2=read.table('coloc_mqtl_2.txt',header=T,as.is=T);						eqtl485=read.table('ciseqtl_maf485.txt',header=T,as.is=T);					write.table(t(col485$summary), 'output485.txt', quote=F,row.names=F,col.names=T);	col485=coloc.abf(mqtl485,eqtl485,p1=0.0001,p2=0.0001,p12=0.00001);	col485=coloc.abf(mqtl485,eqtl485,p1=0.00001,p2=0.00001,p12=0.0000001);
486	ILMN_1797342	rs2296787	ch	9	0.0841234	1.02692e-18	cg21235108	rs2296787_C	-0.135994	7.80235e-11	0.968	0.923	plink --noweb --bfile id400_ld --snp rs2296787 --window 250 --freq --out maf486;	grep 'ILMN_1797342' eQTL_results_R_cis_revision_PC14_chr9.txt>cis_eqtl486.txt;		grep 'cg21235108' cis_mQTL_chr9_1mbcenter.txt >cismqtl486.txt;					mqtl486=read.table('coloc_mqtl_486.txt',header=T,as.is=T);	mqtl3=read.table('coloc_mqtl_3.txt',header=T,as.is=T);						eqtl486=read.table('ciseqtl_maf486.txt',header=T,as.is=T);					write.table(t(col486$summary), 'output486.txt', quote=F,row.names=F,col.names=T);	col486=coloc.abf(mqtl486,eqtl486,p1=0.0001,p2=0.0001,p12=0.00001);	col486=coloc.abf(mqtl486,eqtl486,p1=0.00001,p2=0.00001,p12=0.0000001);
487	ILMN_1737862	rs2296840	ch	1	-0.0370298	2.12992e-08	cg25306093	rs2296840_A	-0.0939832	5.52709e-18	1	1	plink --noweb --bfile id400_ld --snp rs2296840 --window 250 --freq --out maf487;	grep 'ILMN_1737862' eQTL_results_R_cis_revision_PC14_chr1.txt>cis_eqtl487.txt;		grep 'cg25306093' cis_mQTL_chr1_1mbcenter.txt >cismqtl487.txt;					mqtl487=read.table('coloc_mqtl_487.txt',header=T,as.is=T);	mqtl4=read.table('coloc_mqtl_4.txt',header=T,as.is=T);						eqtl487=read.table('ciseqtl_maf487.txt',header=T,as.is=T);					write.table(t(col487$summary), 'output487.txt', quote=F,row.names=F,col.names=T);	col487=coloc.abf(mqtl487,eqtl487,p1=0.0001,p2=0.0001,p12=0.00001);	col487=coloc.abf(mqtl487,eqtl487,p1=0.00001,p2=0.00001,p12=0.0000001);
488	ILMN_3233229	rs2297722	ch	9	0.0447932	1.81741e-06	cg04408841	rs2297722_A	0.0826891	6.85206e-23	1	1	plink --noweb --bfile id400_ld --snp rs2297722 --window 250 --freq --out maf488;	grep 'ILMN_3233229' eQTL_results_R_cis_revision_PC14_chr9.txt>cis_eqtl488.txt;		grep 'cg04408841' cis_mQTL_chr9_1mbcenter.txt >cismqtl488.txt;					mqtl488=read.table('coloc_mqtl_488.txt',header=T,as.is=T);	mqtl5=read.table('coloc_mqtl_5.txt',header=T,as.is=T);						eqtl488=read.table('ciseqtl_maf488.txt',header=T,as.is=T);					write.table(t(col488$summary), 'output488.txt', quote=F,row.names=F,col.names=T);	col488=coloc.abf(mqtl488,eqtl488,p1=0.0001,p2=0.0001,p12=0.00001);	col488=coloc.abf(mqtl488,eqtl488,p1=0.00001,p2=0.00001,p12=0.0000001);
489	ILMN_1803686	rs2299686	ch	20	0.0665462	4.01171e-12	cg20622019	rs2299686_A	-0.122703	3.48817e-16	1	1	plink --noweb --bfile id400_ld --snp rs2299686 --window 250 --freq --out maf489;	grep 'ILMN_1803686' eQTL_results_R_cis_revision_PC14_chr20.txt>cis_eqtl489.txt;		grep 'cg20622019' cis_mQTL_chr20_1mbcenter.txt >cismqtl489.txt;					mqtl489=read.table('coloc_mqtl_489.txt',header=T,as.is=T);	mqtl6=read.table('coloc_mqtl_6.txt',header=T,as.is=T);						eqtl489=read.table('ciseqtl_maf489.txt',header=T,as.is=T);					write.table(t(col489$summary), 'output489.txt', quote=F,row.names=F,col.names=T);	col489=coloc.abf(mqtl489,eqtl489,p1=0.0001,p2=0.0001,p12=0.00001);	col489=coloc.abf(mqtl489,eqtl489,p1=0.00001,p2=0.00001,p12=0.0000001);
490	ILMN_1721535	rs2301801	ch	7	0.0651805	7.7345e-13	cg23024343	rs2301801_G	-0.985265	4.88483e-114	1	1	plink --noweb --bfile id400_ld --snp rs2301801 --window 250 --freq --out maf490;	grep 'ILMN_1721535' eQTL_results_R_cis_revision_PC14_chr7.txt>cis_eqtl490.txt;		grep 'cg23024343' cis_mQTL_chr7_1mbcenter.txt >cismqtl490.txt;					mqtl490=read.table('coloc_mqtl_490.txt',header=T,as.is=T);	mqtl7=read.table('coloc_mqtl_7.txt',header=T,as.is=T);						eqtl490=read.table('ciseqtl_maf490.txt',header=T,as.is=T);					write.table(t(col490$summary), 'output490.txt', quote=F,row.names=F,col.names=T);	col490=coloc.abf(mqtl490,eqtl490,p1=0.0001,p2=0.0001,p12=0.00001);	col490=coloc.abf(mqtl490,eqtl490,p1=0.00001,p2=0.00001,p12=0.0000001);
491	ILMN_1796288	rs2303099	ch	19	-0.0421909	6.15915e-09	cg12122464	rs2303099_C	0.0522753	5.19774e-07	1	1	plink --noweb --bfile id400_ld --snp rs2303099 --window 250 --freq --out maf491;	grep 'ILMN_1796288' eQTL_results_R_cis_revision_PC14_chr19.txt>cis_eqtl491.txt;		grep 'cg12122464' cis_mQTL_chr19_1mbcenter.txt >cismqtl491.txt;					mqtl491=read.table('coloc_mqtl_491.txt',header=T,as.is=T);	mqtl1=read.table('coloc_mqtl_1.txt',header=T,as.is=T);						eqtl491=read.table('ciseqtl_maf491.txt',header=T,as.is=T);					write.table(t(col491$summary), 'output491.txt', quote=F,row.names=F,col.names=T);	col491=coloc.abf(mqtl491,eqtl491,p1=0.0001,p2=0.0001,p12=0.00001);	col491=coloc.abf(mqtl491,eqtl491,p1=0.00001,p2=0.00001,p12=0.0000001);
492	ILMN_2087575	rs2303108	ch	19	-0.0244779	1.65125e-08	cg27300045	rs2303108_G	-0.0533127	1.28483e-12	1	1	plink --noweb --bfile id400_ld --snp rs2303108 --window 250 --freq --out maf492;	grep 'ILMN_2087575' eQTL_results_R_cis_revision_PC14_chr19.txt>cis_eqtl492.txt;		grep 'cg27300045' cis_mQTL_chr19_1mbcenter.txt >cismqtl492.txt;					mqtl492=read.table('coloc_mqtl_492.txt',header=T,as.is=T);	mqtl2=read.table('coloc_mqtl_2.txt',header=T,as.is=T);						eqtl492=read.table('ciseqtl_maf492.txt',header=T,as.is=T);					write.table(t(col492$summary), 'output492.txt', quote=F,row.names=F,col.names=T);	col492=coloc.abf(mqtl492,eqtl492,p1=0.0001,p2=0.0001,p12=0.00001);	col492=coloc.abf(mqtl492,eqtl492,p1=0.00001,p2=0.00001,p12=0.0000001);
493	ILMN_1750158	rs2305913	ch	17	-0.0466074	1.99415e-12	cg16649771	rs2305913_C	0.061135	1.15634e-06	1	1	plink --noweb --bfile id400_ld --snp rs2305913 --window 250 --freq --out maf493;	grep 'ILMN_1750158' eQTL_results_R_cis_revision_PC14_chr17.txt>cis_eqtl493.txt;		grep 'cg16649771' cis_mQTL_chr17_1mbcenter.txt >cismqtl493.txt;					mqtl493=read.table('coloc_mqtl_493.txt',header=T,as.is=T);	mqtl3=read.table('coloc_mqtl_3.txt',header=T,as.is=T);						eqtl493=read.table('ciseqtl_maf493.txt',header=T,as.is=T);					write.table(t(col493$summary), 'output493.txt', quote=F,row.names=F,col.names=T);	col493=coloc.abf(mqtl493,eqtl493,p1=0.0001,p2=0.0001,p12=0.00001);	col493=coloc.abf(mqtl493,eqtl493,p1=0.00001,p2=0.00001,p12=0.0000001);
494	ILMN_1688152	rs2306192	ch	19	0.0331021	4.55272e-08	cg19510472	rs2306192_G	0.0523864	1.07759e-07	1	1	plink --noweb --bfile id400_ld --snp rs2306192 --window 250 --freq --out maf494;	grep 'ILMN_1688152' eQTL_results_R_cis_revision_PC14_chr19.txt>cis_eqtl494.txt;		grep 'cg19510472' cis_mQTL_chr19_1mbcenter.txt >cismqtl494.txt;					mqtl494=read.table('coloc_mqtl_494.txt',header=T,as.is=T);	mqtl4=read.table('coloc_mqtl_4.txt',header=T,as.is=T);						eqtl494=read.table('ciseqtl_maf494.txt',header=T,as.is=T);					write.table(t(col494$summary), 'output494.txt', quote=F,row.names=F,col.names=T);	col494=coloc.abf(mqtl494,eqtl494,p1=0.0001,p2=0.0001,p12=0.00001);	col494=coloc.abf(mqtl494,eqtl494,p1=0.00001,p2=0.00001,p12=0.0000001);
495	ILMN_3244114	rs2306589	ch	17	0.0347635	4.15444e-11	cg03218931	rs2306589_A	-0.0484694	4.40238e-06	0.999	0.805	plink --noweb --bfile id400_ld --snp rs2306589 --window 250 --freq --out maf495;	grep 'ILMN_3244114' eQTL_results_R_cis_revision_PC14_chr17.txt>cis_eqtl495.txt;		grep 'cg03218931' cis_mQTL_chr17_1mbcenter.txt >cismqtl495.txt;					mqtl495=read.table('coloc_mqtl_495.txt',header=T,as.is=T);	mqtl5=read.table('coloc_mqtl_5.txt',header=T,as.is=T);						eqtl495=read.table('ciseqtl_maf495.txt',header=T,as.is=T);					write.table(t(col495$summary), 'output495.txt', quote=F,row.names=F,col.names=T);	col495=coloc.abf(mqtl495,eqtl495,p1=0.0001,p2=0.0001,p12=0.00001);	col495=coloc.abf(mqtl495,eqtl495,p1=0.00001,p2=0.00001,p12=0.0000001);
496	ILMN_2211950	rs2307101	ch	15	0.0376845	1.97022e-06	cg20059928	rs2307101_A	0.251117	1.46231e-18	1	1	plink --noweb --bfile id400_ld --snp rs2307101 --window 250 --freq --out maf496;	grep 'ILMN_2211950' eQTL_results_R_cis_revision_PC14_chr15.txt>cis_eqtl496.txt;		grep 'cg20059928' cis_mQTL_chr15_1mbcenter.txt >cismqtl496.txt;					mqtl496=read.table('coloc_mqtl_496.txt',header=T,as.is=T);	mqtl6=read.table('coloc_mqtl_6.txt',header=T,as.is=T);						eqtl496=read.table('ciseqtl_maf496.txt',header=T,as.is=T);					write.table(t(col496$summary), 'output496.txt', quote=F,row.names=F,col.names=T);	col496=coloc.abf(mqtl496,eqtl496,p1=0.0001,p2=0.0001,p12=0.00001);	col496=coloc.abf(mqtl496,eqtl496,p1=0.00001,p2=0.00001,p12=0.0000001);
497	ILMN_1678781	rs231226	ch	19	-0.0825862	3.72531e-41	cg18805164	rs231226_C	1.08357	1.1935e-147	0.987	0.967	plink --noweb --bfile id400_ld --snp rs231226 --window 250 --freq --out maf497;	grep 'ILMN_1678781' eQTL_results_R_cis_revision_PC14_chr19.txt>cis_eqtl497.txt;		grep 'cg18805164' cis_mQTL_chr19_1mbcenter.txt >cismqtl497.txt;					mqtl497=read.table('coloc_mqtl_497.txt',header=T,as.is=T);	mqtl7=read.table('coloc_mqtl_7.txt',header=T,as.is=T);						eqtl497=read.table('ciseqtl_maf497.txt',header=T,as.is=T);					write.table(t(col497$summary), 'output497.txt', quote=F,row.names=F,col.names=T);	col497=coloc.abf(mqtl497,eqtl497,p1=0.0001,p2=0.0001,p12=0.00001);	col497=coloc.abf(mqtl497,eqtl497,p1=0.00001,p2=0.00001,p12=0.0000001);
498	ILMN_2183687	rs2315007	ch	20	0.0491913	1.31293e-17	cg02966332	rs2315007_T	0.165037	7.55777e-32	1	1	plink --noweb --bfile id400_ld --snp rs2315007 --window 250 --freq --out maf498;	grep 'ILMN_2183687' eQTL_results_R_cis_revision_PC14_chr20.txt>cis_eqtl498.txt;		grep 'cg02966332' cis_mQTL_chr20_1mbcenter.txt >cismqtl498.txt;					mqtl498=read.table('coloc_mqtl_498.txt',header=T,as.is=T);	mqtl1=read.table('coloc_mqtl_1.txt',header=T,as.is=T);						eqtl498=read.table('ciseqtl_maf498.txt',header=T,as.is=T);					write.table(t(col498$summary), 'output498.txt', quote=F,row.names=F,col.names=T);	col498=coloc.abf(mqtl498,eqtl498,p1=0.0001,p2=0.0001,p12=0.00001);	col498=coloc.abf(mqtl498,eqtl498,p1=0.00001,p2=0.00001,p12=0.0000001);
499	ILMN_1776778	rs2332240	ch	3	0.048192	1.61863e-16	cg22821981	rs2332240_G	-0.111932	9.99131e-22	1	1	plink --noweb --bfile id400_ld --snp rs2332240 --window 250 --freq --out maf499;	grep 'ILMN_1776778' eQTL_results_R_cis_revision_PC14_chr3.txt>cis_eqtl499.txt;		grep 'cg22821981' cis_mQTL_chr3_1mbcenter.txt >cismqtl499.txt;					mqtl499=read.table('coloc_mqtl_499.txt',header=T,as.is=T);	mqtl2=read.table('coloc_mqtl_2.txt',header=T,as.is=T);						eqtl499=read.table('ciseqtl_maf499.txt',header=T,as.is=T);					write.table(t(col499$summary), 'output499.txt', quote=F,row.names=F,col.names=T);	col499=coloc.abf(mqtl499,eqtl499,p1=0.0001,p2=0.0001,p12=0.00001);	col499=coloc.abf(mqtl499,eqtl499,p1=0.00001,p2=0.00001,p12=0.0000001);
500	ILMN_1813834	rs2335077	ch	1	-0.0877844	1.55592e-41	cg15468180	rs2335077_G	0.0850141	1.11179e-19	1	1	plink --noweb --bfile id400_ld --snp rs2335077 --window 250 --freq --out maf500;	grep 'ILMN_1813834' eQTL_results_R_cis_revision_PC14_chr1.txt>cis_eqtl500.txt;		grep 'cg15468180' cis_mQTL_chr1_1mbcenter.txt >cismqtl500.txt;					mqtl500=read.table('coloc_mqtl_500.txt',header=T,as.is=T);	mqtl3=read.table('coloc_mqtl_3.txt',header=T,as.is=T);						eqtl500=read.table('ciseqtl_maf500.txt',header=T,as.is=T);					write.table(t(col500$summary), 'output500.txt', quote=F,row.names=F,col.names=T);	col500=coloc.abf(mqtl500,eqtl500,p1=0.0001,p2=0.0001,p12=0.00001);	col500=coloc.abf(mqtl500,eqtl500,p1=0.00001,p2=0.00001,p12=0.0000001);
501	ILMN_1807283	rs2343813	ch	5	-0.0605617	7.64738e-12	cg03900808	rs2343813_A	0.118009	8.57829e-30	1	1	plink --noweb --bfile id400_ld --snp rs2343813 --window 250 --freq --out maf501;	grep 'ILMN_1807283' eQTL_results_R_cis_revision_PC14_chr5.txt>cis_eqtl501.txt;		grep 'cg03900808' cis_mQTL_chr5_1mbcenter.txt >cismqtl501.txt;					mqtl501=read.table('coloc_mqtl_501.txt',header=T,as.is=T);	mqtl4=read.table('coloc_mqtl_4.txt',header=T,as.is=T);						eqtl501=read.table('ciseqtl_maf501.txt',header=T,as.is=T);					write.table(t(col501$summary), 'output501.txt', quote=F,row.names=F,col.names=T);	col501=coloc.abf(mqtl501,eqtl501,p1=0.0001,p2=0.0001,p12=0.00001);	col501=coloc.abf(mqtl501,eqtl501,p1=0.00001,p2=0.00001,p12=0.0000001);
502	ILMN_2108339	rs2356270	ch	16	-0.158601	8.68352e-23	cg08021918	rs2356270_C	-0.0869146	2.16344e-07	1	1	plink --noweb --bfile id400_ld --snp rs2356270 --window 250 --freq --out maf502;	grep 'ILMN_2108339' eQTL_results_R_cis_revision_PC14_chr16.txt>cis_eqtl502.txt;		grep 'cg08021918' cis_mQTL_chr16_1mbcenter.txt >cismqtl502.txt;					mqtl502=read.table('coloc_mqtl_502.txt',header=T,as.is=T);	mqtl5=read.table('coloc_mqtl_5.txt',header=T,as.is=T);						eqtl502=read.table('ciseqtl_maf502.txt',header=T,as.is=T);					write.table(t(col502$summary), 'output502.txt', quote=F,row.names=F,col.names=T);	col502=coloc.abf(mqtl502,eqtl502,p1=0.0001,p2=0.0001,p12=0.00001);	col502=coloc.abf(mqtl502,eqtl502,p1=0.00001,p2=0.00001,p12=0.0000001);
503	ILMN_1664012	rs2377301	ch	17	-0.0526595	2.00213e-17	cg03025013	rs2377301_T	-0.0686898	7.06481e-09	0.977	0.845	plink --noweb --bfile id400_ld --snp rs2377301 --window 250 --freq --out maf503;	grep 'ILMN_1664012' eQTL_results_R_cis_revision_PC14_chr17.txt>cis_eqtl503.txt;		grep 'cg03025013' cis_mQTL_chr17_1mbcenter.txt >cismqtl503.txt;					mqtl503=read.table('coloc_mqtl_503.txt',header=T,as.is=T);	mqtl6=read.table('coloc_mqtl_6.txt',header=T,as.is=T);						eqtl503=read.table('ciseqtl_maf503.txt',header=T,as.is=T);					write.table(t(col503$summary), 'output503.txt', quote=F,row.names=F,col.names=T);	col503=coloc.abf(mqtl503,eqtl503,p1=0.0001,p2=0.0001,p12=0.00001);	col503=coloc.abf(mqtl503,eqtl503,p1=0.00001,p2=0.00001,p12=0.0000001);
504	ILMN_1670807	rs2385675	ch	8	-0.138614	2.93373e-34	cg07721042	rs2385675_G	-0.0441693	3.38281e-07	1	1	plink --noweb --bfile id400_ld --snp rs2385675 --window 250 --freq --out maf504;	grep 'ILMN_1670807' eQTL_results_R_cis_revision_PC14_chr8.txt>cis_eqtl504.txt;		grep 'cg07721042' cis_mQTL_chr8_1mbcenter.txt >cismqtl504.txt;					mqtl504=read.table('coloc_mqtl_504.txt',header=T,as.is=T);	mqtl7=read.table('coloc_mqtl_7.txt',header=T,as.is=T);						eqtl504=read.table('ciseqtl_maf504.txt',header=T,as.is=T);					write.table(t(col504$summary), 'output504.txt', quote=F,row.names=F,col.names=T);	col504=coloc.abf(mqtl504,eqtl504,p1=0.0001,p2=0.0001,p12=0.00001);	col504=coloc.abf(mqtl504,eqtl504,p1=0.00001,p2=0.00001,p12=0.0000001);
505	ILMN_1736238	rs2395943	ch	6	0.0510292	1.06868e-20	cg23696834	rs2395943_A	0.0955237	1.36052e-25	1	1	plink --noweb --bfile id400_ld --snp rs2395943 --window 250 --freq --out maf505;	grep 'ILMN_1736238' eQTL_results_R_cis_revision_PC14_chr6.txt>cis_eqtl505.txt;		grep 'cg23696834' cis_mQTL_chr6_1mbcenter.txt >cismqtl505.txt;					mqtl505=read.table('coloc_mqtl_505.txt',header=T,as.is=T);	mqtl1=read.table('coloc_mqtl_1.txt',header=T,as.is=T);						eqtl505=read.table('ciseqtl_maf505.txt',header=T,as.is=T);					write.table(t(col505$summary), 'output505.txt', quote=F,row.names=F,col.names=T);	col505=coloc.abf(mqtl505,eqtl505,p1=0.0001,p2=0.0001,p12=0.00001);	col505=coloc.abf(mqtl505,eqtl505,p1=0.00001,p2=0.00001,p12=0.0000001);
506	ILMN_1737965	rs240226	ch	6	0.0366762	7.51708e-07	cg19323245	rs240226_A	0.107447	3.53227e-21	1	1	plink --noweb --bfile id400_ld --snp rs240226 --window 250 --freq --out maf506;	grep 'ILMN_1737965' eQTL_results_R_cis_revision_PC14_chr6.txt>cis_eqtl506.txt;		grep 'cg19323245' cis_mQTL_chr6_1mbcenter.txt >cismqtl506.txt;					mqtl506=read.table('coloc_mqtl_506.txt',header=T,as.is=T);	mqtl2=read.table('coloc_mqtl_2.txt',header=T,as.is=T);						eqtl506=read.table('ciseqtl_maf506.txt',header=T,as.is=T);					write.table(t(col506$summary), 'output506.txt', quote=F,row.names=F,col.names=T);	col506=coloc.abf(mqtl506,eqtl506,p1=0.0001,p2=0.0001,p12=0.00001);	col506=coloc.abf(mqtl506,eqtl506,p1=0.00001,p2=0.00001,p12=0.0000001);
507	ILMN_1735680	rs240367	ch	6	-0.0691178	1.1691e-12	cg23501228	rs240367_A	-0.117486	2.49637e-12	1	1	plink --noweb --bfile id400_ld --snp rs240367 --window 250 --freq --out maf507;	grep 'ILMN_1735680' eQTL_results_R_cis_revision_PC14_chr6.txt>cis_eqtl507.txt;		grep 'cg23501228' cis_mQTL_chr6_1mbcenter.txt >cismqtl507.txt;					mqtl507=read.table('coloc_mqtl_507.txt',header=T,as.is=T);	mqtl3=read.table('coloc_mqtl_3.txt',header=T,as.is=T);						eqtl507=read.table('ciseqtl_maf507.txt',header=T,as.is=T);					write.table(t(col507$summary), 'output507.txt', quote=F,row.names=F,col.names=T);	col507=coloc.abf(mqtl507,eqtl507,p1=0.0001,p2=0.0001,p12=0.00001);	col507=coloc.abf(mqtl507,eqtl507,p1=0.00001,p2=0.00001,p12=0.0000001);
508	ILMN_1707339	rs243595	ch	21	0.0336817	1.17501e-06	cg26060835	rs243595_G	0.0377461	2.3352e-06	1	1	plink --noweb --bfile id400_ld --snp rs243595 --window 250 --freq --out maf508;	grep 'ILMN_1707339' eQTL_results_R_cis_revision_PC14_chr21.txt>cis_eqtl508.txt;		grep 'cg26060835' cis_mQTL_chr21_1mbcenter.txt >cismqtl508.txt;					mqtl508=read.table('coloc_mqtl_508.txt',header=T,as.is=T);	mqtl4=read.table('coloc_mqtl_4.txt',header=T,as.is=T);						eqtl508=read.table('ciseqtl_maf508.txt',header=T,as.is=T);					write.table(t(col508$summary), 'output508.txt', quote=F,row.names=F,col.names=T);	col508=coloc.abf(mqtl508,eqtl508,p1=0.0001,p2=0.0001,p12=0.00001);	col508=coloc.abf(mqtl508,eqtl508,p1=0.00001,p2=0.00001,p12=0.0000001);
509	ILMN_1752562	rs2437285	ch	4	0.172801	6.22635e-12	cg07868155	rs2437285_T	-0.0875609	5.00492e-06	1	1	plink --noweb --bfile id400_ld --snp rs2437285 --window 250 --freq --out maf509;	grep 'ILMN_1752562' eQTL_results_R_cis_revision_PC14_chr4.txt>cis_eqtl509.txt;		grep 'cg07868155' cis_mQTL_chr4_1mbcenter.txt >cismqtl509.txt;					mqtl509=read.table('coloc_mqtl_509.txt',header=T,as.is=T);	mqtl5=read.table('coloc_mqtl_5.txt',header=T,as.is=T);						eqtl509=read.table('ciseqtl_maf509.txt',header=T,as.is=T);					write.table(t(col509$summary), 'output509.txt', quote=F,row.names=F,col.names=T);	col509=coloc.abf(mqtl509,eqtl509,p1=0.0001,p2=0.0001,p12=0.00001);	col509=coloc.abf(mqtl509,eqtl509,p1=0.00001,p2=0.00001,p12=0.0000001);
510	ILMN_2195482	rs2453488	ch	12	0.0397966	1.56141e-07	cg11661914	rs2453488_T	0.172561	5.74391e-14	1	1	plink --noweb --bfile id400_ld --snp rs2453488 --window 250 --freq --out maf510;	grep 'ILMN_2195482' eQTL_results_R_cis_revision_PC14_chr12.txt>cis_eqtl510.txt;		grep 'cg11661914' cis_mQTL_chr12_1mbcenter.txt >cismqtl510.txt;					mqtl510=read.table('coloc_mqtl_510.txt',header=T,as.is=T);	mqtl6=read.table('coloc_mqtl_6.txt',header=T,as.is=T);						eqtl510=read.table('ciseqtl_maf510.txt',header=T,as.is=T);					write.table(t(col510$summary), 'output510.txt', quote=F,row.names=F,col.names=T);	col510=coloc.abf(mqtl510,eqtl510,p1=0.0001,p2=0.0001,p12=0.00001);	col510=coloc.abf(mqtl510,eqtl510,p1=0.00001,p2=0.00001,p12=0.0000001);
511	ILMN_1681945	rs2454909	ch	16	0.110709	7.59142e-13	cg09117448	rs2454909_A	-0.234709	9.58239e-12	1	1	plink --noweb --bfile id400_ld --snp rs2454909 --window 250 --freq --out maf511;	grep 'ILMN_1681945' eQTL_results_R_cis_revision_PC14_chr16.txt>cis_eqtl511.txt;		grep 'cg09117448' cis_mQTL_chr16_1mbcenter.txt >cismqtl511.txt;					mqtl511=read.table('coloc_mqtl_511.txt',header=T,as.is=T);	mqtl7=read.table('coloc_mqtl_7.txt',header=T,as.is=T);						eqtl511=read.table('ciseqtl_maf511.txt',header=T,as.is=T);					write.table(t(col511$summary), 'output511.txt', quote=F,row.names=F,col.names=T);	col511=coloc.abf(mqtl511,eqtl511,p1=0.0001,p2=0.0001,p12=0.00001);	col511=coloc.abf(mqtl511,eqtl511,p1=0.00001,p2=0.00001,p12=0.0000001);
512	ILMN_1707631	rs2455146	ch	5	-0.0339373	1.68133e-10	cg23328308	rs2455146_G	0.0544843	2.32546e-17	1	1	plink --noweb --bfile id400_ld --snp rs2455146 --window 250 --freq --out maf512;	grep 'ILMN_1707631' eQTL_results_R_cis_revision_PC14_chr5.txt>cis_eqtl512.txt;		grep 'cg23328308' cis_mQTL_chr5_1mbcenter.txt >cismqtl512.txt;					mqtl512=read.table('coloc_mqtl_512.txt',header=T,as.is=T);	mqtl1=read.table('coloc_mqtl_1.txt',header=T,as.is=T);						eqtl512=read.table('ciseqtl_maf512.txt',header=T,as.is=T);					write.table(t(col512$summary), 'output512.txt', quote=F,row.names=F,col.names=T);	col512=coloc.abf(mqtl512,eqtl512,p1=0.0001,p2=0.0001,p12=0.00001);	col512=coloc.abf(mqtl512,eqtl512,p1=0.00001,p2=0.00001,p12=0.0000001);
513	ILMN_1793730	rs2458415	ch	8	-0.0386695	4.13312e-11	cg07862768	rs2458415_A	-0.0711292	6.12775e-06	0.979	0.826	plink --noweb --bfile id400_ld --snp rs2458415 --window 250 --freq --out maf513;	grep 'ILMN_1793730' eQTL_results_R_cis_revision_PC14_chr8.txt>cis_eqtl513.txt;		grep 'cg07862768' cis_mQTL_chr8_1mbcenter.txt >cismqtl513.txt;					mqtl513=read.table('coloc_mqtl_513.txt',header=T,as.is=T);	mqtl2=read.table('coloc_mqtl_2.txt',header=T,as.is=T);						eqtl513=read.table('ciseqtl_maf513.txt',header=T,as.is=T);					write.table(t(col513$summary), 'output513.txt', quote=F,row.names=F,col.names=T);	col513=coloc.abf(mqtl513,eqtl513,p1=0.0001,p2=0.0001,p12=0.00001);	col513=coloc.abf(mqtl513,eqtl513,p1=0.00001,p2=0.00001,p12=0.0000001);
514	ILMN_1810199	rs2463829	ch	11	0.0395072	6.99976e-09	cg23876832	rs2463829_C	0.702876	1.78595e-77	0.954	0.839	plink --noweb --bfile id400_ld --snp rs2463829 --window 250 --freq --out maf514;	grep 'ILMN_1810199' eQTL_results_R_cis_revision_PC14_chr11.txt>cis_eqtl514.txt;		grep 'cg23876832' cis_mQTL_chr11_1mbcenter.txt >cismqtl514.txt;					mqtl514=read.table('coloc_mqtl_514.txt',header=T,as.is=T);	mqtl3=read.table('coloc_mqtl_3.txt',header=T,as.is=T);						eqtl514=read.table('ciseqtl_maf514.txt',header=T,as.is=T);					write.table(t(col514$summary), 'output514.txt', quote=F,row.names=F,col.names=T);	col514=coloc.abf(mqtl514,eqtl514,p1=0.0001,p2=0.0001,p12=0.00001);	col514=coloc.abf(mqtl514,eqtl514,p1=0.00001,p2=0.00001,p12=0.0000001);
515	ILMN_2171384	rs2472649	ch	4	0.141032	4.30371e-11	cg01447579	rs2472649_A	-0.0946732	1.14129e-06	1	1	plink --noweb --bfile id400_ld --snp rs2472649 --window 250 --freq --out maf515;	grep 'ILMN_2171384' eQTL_results_R_cis_revision_PC14_chr4.txt>cis_eqtl515.txt;		grep 'cg01447579' cis_mQTL_chr4_1mbcenter.txt >cismqtl515.txt;					mqtl515=read.table('coloc_mqtl_515.txt',header=T,as.is=T);	mqtl4=read.table('coloc_mqtl_4.txt',header=T,as.is=T);						eqtl515=read.table('ciseqtl_maf515.txt',header=T,as.is=T);					write.table(t(col515$summary), 'output515.txt', quote=F,row.names=F,col.names=T);	col515=coloc.abf(mqtl515,eqtl515,p1=0.0001,p2=0.0001,p12=0.00001);	col515=coloc.abf(mqtl515,eqtl515,p1=0.00001,p2=0.00001,p12=0.0000001);
516	ILMN_1671837	rs2474301	ch	1	0.0701382	2.4901e-17	cg15694146	rs2474301_G	0.0477469	3.39749e-07	1	1	plink --noweb --bfile id400_ld --snp rs2474301 --window 250 --freq --out maf516;	grep 'ILMN_1671837' eQTL_results_R_cis_revision_PC14_chr1.txt>cis_eqtl516.txt;		grep 'cg15694146' cis_mQTL_chr1_1mbcenter.txt >cismqtl516.txt;					mqtl516=read.table('coloc_mqtl_516.txt',header=T,as.is=T);	mqtl5=read.table('coloc_mqtl_5.txt',header=T,as.is=T);						eqtl516=read.table('ciseqtl_maf516.txt',header=T,as.is=T);					write.table(t(col516$summary), 'output516.txt', quote=F,row.names=F,col.names=T);	col516=coloc.abf(mqtl516,eqtl516,p1=0.0001,p2=0.0001,p12=0.00001);	col516=coloc.abf(mqtl516,eqtl516,p1=0.00001,p2=0.00001,p12=0.0000001);
517	ILMN_1737738	rs249171	ch	12	0.136055	5.36812e-53	cg22141781	rs249171_C	-0.198178	1.04076e-22	0.919	0.827	plink --noweb --bfile id400_ld --snp rs249171 --window 250 --freq --out maf517;	grep 'ILMN_1737738' eQTL_results_R_cis_revision_PC14_chr12.txt>cis_eqtl517.txt;		grep 'cg22141781' cis_mQTL_chr12_1mbcenter.txt >cismqtl517.txt;					mqtl517=read.table('coloc_mqtl_517.txt',header=T,as.is=T);	mqtl6=read.table('coloc_mqtl_6.txt',header=T,as.is=T);						eqtl517=read.table('ciseqtl_maf517.txt',header=T,as.is=T);					write.table(t(col517$summary), 'output517.txt', quote=F,row.names=F,col.names=T);	col517=coloc.abf(mqtl517,eqtl517,p1=0.0001,p2=0.0001,p12=0.00001);	col517=coloc.abf(mqtl517,eqtl517,p1=0.00001,p2=0.00001,p12=0.0000001);
518	ILMN_3305849	rs2492301	ch	1	-0.1344	1.71388e-77	cg08857221	rs2492301_A	-0.0300996	7.69186e-06	0.953	0.863	plink --noweb --bfile id400_ld --snp rs2492301 --window 250 --freq --out maf518;	grep 'ILMN_3305849' eQTL_results_R_cis_revision_PC14_chr1.txt>cis_eqtl518.txt;		grep 'cg08857221' cis_mQTL_chr1_1mbcenter.txt >cismqtl518.txt;					mqtl518=read.table('coloc_mqtl_518.txt',header=T,as.is=T);	mqtl7=read.table('coloc_mqtl_7.txt',header=T,as.is=T);						eqtl518=read.table('ciseqtl_maf518.txt',header=T,as.is=T);					write.table(t(col518$summary), 'output518.txt', quote=F,row.names=F,col.names=T);	col518=coloc.abf(mqtl518,eqtl518,p1=0.0001,p2=0.0001,p12=0.00001);	col518=coloc.abf(mqtl518,eqtl518,p1=0.00001,p2=0.00001,p12=0.0000001);
519	ILMN_1699022	rs2509814	ch	11	-0.0705354	1.4673e-17	cg11378101	rs2509814_C	0.0669662	2.80191e-20	1	1	plink --noweb --bfile id400_ld --snp rs2509814 --window 250 --freq --out maf519;	grep 'ILMN_1699022' eQTL_results_R_cis_revision_PC14_chr11.txt>cis_eqtl519.txt;		grep 'cg11378101' cis_mQTL_chr11_1mbcenter.txt >cismqtl519.txt;					mqtl519=read.table('coloc_mqtl_519.txt',header=T,as.is=T);	mqtl1=read.table('coloc_mqtl_1.txt',header=T,as.is=T);						eqtl519=read.table('ciseqtl_maf519.txt',header=T,as.is=T);					write.table(t(col519$summary), 'output519.txt', quote=F,row.names=F,col.names=T);	col519=coloc.abf(mqtl519,eqtl519,p1=0.0001,p2=0.0001,p12=0.00001);	col519=coloc.abf(mqtl519,eqtl519,p1=0.00001,p2=0.00001,p12=0.0000001);
520	ILMN_1740185	rs2518463	ch	6	0.0769355	7.58263e-25	cg23073439	rs2518463_G	-0.0615373	2.97732e-08	1	1	plink --noweb --bfile id400_ld --snp rs2518463 --window 250 --freq --out maf520;	grep 'ILMN_1740185' eQTL_results_R_cis_revision_PC14_chr6.txt>cis_eqtl520.txt;		grep 'cg23073439' cis_mQTL_chr6_1mbcenter.txt >cismqtl520.txt;					mqtl520=read.table('coloc_mqtl_520.txt',header=T,as.is=T);	mqtl2=read.table('coloc_mqtl_2.txt',header=T,as.is=T);						eqtl520=read.table('ciseqtl_maf520.txt',header=T,as.is=T);					write.table(t(col520$summary), 'output520.txt', quote=F,row.names=F,col.names=T);	col520=coloc.abf(mqtl520,eqtl520,p1=0.0001,p2=0.0001,p12=0.00001);	col520=coloc.abf(mqtl520,eqtl520,p1=0.00001,p2=0.00001,p12=0.0000001);
521	ILMN_2225709	rs2527907	ch	7	-0.0350753	1.38479e-09	cg05832509	rs2527907_C	-0.0415094	6.64337e-09	1	1	plink --noweb --bfile id400_ld --snp rs2527907 --window 250 --freq --out maf521;	grep 'ILMN_2225709' eQTL_results_R_cis_revision_PC14_chr7.txt>cis_eqtl521.txt;		grep 'cg05832509' cis_mQTL_chr7_1mbcenter.txt >cismqtl521.txt;					mqtl521=read.table('coloc_mqtl_521.txt',header=T,as.is=T);	mqtl3=read.table('coloc_mqtl_3.txt',header=T,as.is=T);						eqtl521=read.table('ciseqtl_maf521.txt',header=T,as.is=T);					write.table(t(col521$summary), 'output521.txt', quote=F,row.names=F,col.names=T);	col521=coloc.abf(mqtl521,eqtl521,p1=0.0001,p2=0.0001,p12=0.00001);	col521=coloc.abf(mqtl521,eqtl521,p1=0.00001,p2=0.00001,p12=0.0000001);
522	ILMN_1671142	rs2540875	ch	14	-0.0640094	4.53747e-11	cg07063068	rs2540875_G	0.100521	2.07045e-12	1	1	plink --noweb --bfile id400_ld --snp rs2540875 --window 250 --freq --out maf522;	grep 'ILMN_1671142' eQTL_results_R_cis_revision_PC14_chr14.txt>cis_eqtl522.txt;		grep 'cg07063068' cis_mQTL_chr14_1mbcenter.txt >cismqtl522.txt;					mqtl522=read.table('coloc_mqtl_522.txt',header=T,as.is=T);	mqtl4=read.table('coloc_mqtl_4.txt',header=T,as.is=T);						eqtl522=read.table('ciseqtl_maf522.txt',header=T,as.is=T);					write.table(t(col522$summary), 'output522.txt', quote=F,row.names=F,col.names=T);	col522=coloc.abf(mqtl522,eqtl522,p1=0.0001,p2=0.0001,p12=0.00001);	col522=coloc.abf(mqtl522,eqtl522,p1=0.00001,p2=0.00001,p12=0.0000001);
523	ILMN_1682993	rs2547321	ch	19	0.0500369	3.7337e-10	cg22222644	rs2547321_A	-0.0447278	2.53668e-09	1	1	plink --noweb --bfile id400_ld --snp rs2547321 --window 250 --freq --out maf523;	grep 'ILMN_1682993' eQTL_results_R_cis_revision_PC14_chr19.txt>cis_eqtl523.txt;		grep 'cg22222644' cis_mQTL_chr19_1mbcenter.txt >cismqtl523.txt;					mqtl523=read.table('coloc_mqtl_523.txt',header=T,as.is=T);	mqtl5=read.table('coloc_mqtl_5.txt',header=T,as.is=T);						eqtl523=read.table('ciseqtl_maf523.txt',header=T,as.is=T);					write.table(t(col523$summary), 'output523.txt', quote=F,row.names=F,col.names=T);	col523=coloc.abf(mqtl523,eqtl523,p1=0.0001,p2=0.0001,p12=0.00001);	col523=coloc.abf(mqtl523,eqtl523,p1=0.00001,p2=0.00001,p12=0.0000001);
524	ILMN_1652754	rs25489	ch	19	-0.0341485	3.08997e-06	cg13362288	rs25489_T	0.10263	3.26779e-07	1	1	plink --noweb --bfile id400_ld --snp rs25489 --window 250 --freq --out maf524;	grep 'ILMN_1652754' eQTL_results_R_cis_revision_PC14_chr19.txt>cis_eqtl524.txt;		grep 'cg13362288' cis_mQTL_chr19_1mbcenter.txt >cismqtl524.txt;					mqtl524=read.table('coloc_mqtl_524.txt',header=T,as.is=T);	mqtl6=read.table('coloc_mqtl_6.txt',header=T,as.is=T);						eqtl524=read.table('ciseqtl_maf524.txt',header=T,as.is=T);					write.table(t(col524$summary), 'output524.txt', quote=F,row.names=F,col.names=T);	col524=coloc.abf(mqtl524,eqtl524,p1=0.0001,p2=0.0001,p12=0.00001);	col524=coloc.abf(mqtl524,eqtl524,p1=0.00001,p2=0.00001,p12=0.0000001);
525	ILMN_1653278	rs2550236	ch	3	0.1083	6.76268e-31	cg18535702	rs2550236_A	-0.201711	2.18303e-33	0.931	0.856	plink --noweb --bfile id400_ld --snp rs2550236 --window 250 --freq --out maf525;	grep 'ILMN_1653278' eQTL_results_R_cis_revision_PC14_chr3.txt>cis_eqtl525.txt;		grep 'cg18535702' cis_mQTL_chr3_1mbcenter.txt >cismqtl525.txt;					mqtl525=read.table('coloc_mqtl_525.txt',header=T,as.is=T);	mqtl7=read.table('coloc_mqtl_7.txt',header=T,as.is=T);						eqtl525=read.table('ciseqtl_maf525.txt',header=T,as.is=T);					write.table(t(col525$summary), 'output525.txt', quote=F,row.names=F,col.names=T);	col525=coloc.abf(mqtl525,eqtl525,p1=0.0001,p2=0.0001,p12=0.00001);	col525=coloc.abf(mqtl525,eqtl525,p1=0.00001,p2=0.00001,p12=0.0000001);
526	ILMN_1688317	rs2560953	ch	19	0.0971055	3.44821e-43	cg05294813	rs2560953_C	-0.235363	7.85363e-13	0.969	0.899	plink --noweb --bfile id400_ld --snp rs2560953 --window 250 --freq --out maf526;	grep 'ILMN_1688317' eQTL_results_R_cis_revision_PC14_chr19.txt>cis_eqtl526.txt;		grep 'cg05294813' cis_mQTL_chr19_1mbcenter.txt >cismqtl526.txt;					mqtl526=read.table('coloc_mqtl_526.txt',header=T,as.is=T);	mqtl1=read.table('coloc_mqtl_1.txt',header=T,as.is=T);						eqtl526=read.table('ciseqtl_maf526.txt',header=T,as.is=T);					write.table(t(col526$summary), 'output526.txt', quote=F,row.names=F,col.names=T);	col526=coloc.abf(mqtl526,eqtl526,p1=0.0001,p2=0.0001,p12=0.00001);	col526=coloc.abf(mqtl526,eqtl526,p1=0.00001,p2=0.00001,p12=0.0000001);
527	ILMN_1671554	rs2577264	ch	2	0.0765253	4.02371e-30	cg25654774	rs2577264_G	-0.057897	8.27874e-10	1	1	plink --noweb --bfile id400_ld --snp rs2577264 --window 250 --freq --out maf527;	grep 'ILMN_1671554' eQTL_results_R_cis_revision_PC14_chr2.txt>cis_eqtl527.txt;		grep 'cg25654774' cis_mQTL_chr2_1mbcenter.txt >cismqtl527.txt;					mqtl527=read.table('coloc_mqtl_527.txt',header=T,as.is=T);	mqtl2=read.table('coloc_mqtl_2.txt',header=T,as.is=T);						eqtl527=read.table('ciseqtl_maf527.txt',header=T,as.is=T);					write.table(t(col527$summary), 'output527.txt', quote=F,row.names=F,col.names=T);	col527=coloc.abf(mqtl527,eqtl527,p1=0.0001,p2=0.0001,p12=0.00001);	col527=coloc.abf(mqtl527,eqtl527,p1=0.00001,p2=0.00001,p12=0.0000001);
528	ILMN_3241979	rs2584916	ch	11	-0.0426675	1.33913e-10	cg15676512	rs2584916_G	-0.0711899	2.6136e-07	0.979	0.929	plink --noweb --bfile id400_ld --snp rs2584916 --window 250 --freq --out maf528;	grep 'ILMN_3241979' eQTL_results_R_cis_revision_PC14_chr11.txt>cis_eqtl528.txt;		grep 'cg15676512' cis_mQTL_chr11_1mbcenter.txt >cismqtl528.txt;					mqtl528=read.table('coloc_mqtl_528.txt',header=T,as.is=T);	mqtl3=read.table('coloc_mqtl_3.txt',header=T,as.is=T);						eqtl528=read.table('ciseqtl_maf528.txt',header=T,as.is=T);					write.table(t(col528$summary), 'output528.txt', quote=F,row.names=F,col.names=T);	col528=coloc.abf(mqtl528,eqtl528,p1=0.0001,p2=0.0001,p12=0.00001);	col528=coloc.abf(mqtl528,eqtl528,p1=0.00001,p2=0.00001,p12=0.0000001);
529	ILMN_1745242	rs2587011	ch	3	-0.0625913	2.25484e-10	cg18686270	rs2587011_G	0.124624	2.50658e-24	1	1	plink --noweb --bfile id400_ld --snp rs2587011 --window 250 --freq --out maf529;	grep 'ILMN_1745242' eQTL_results_R_cis_revision_PC14_chr3.txt>cis_eqtl529.txt;		grep 'cg18686270' cis_mQTL_chr3_1mbcenter.txt >cismqtl529.txt;					mqtl529=read.table('coloc_mqtl_529.txt',header=T,as.is=T);	mqtl4=read.table('coloc_mqtl_4.txt',header=T,as.is=T);						eqtl529=read.table('ciseqtl_maf529.txt',header=T,as.is=T);					write.table(t(col529$summary), 'output529.txt', quote=F,row.names=F,col.names=T);	col529=coloc.abf(mqtl529,eqtl529,p1=0.0001,p2=0.0001,p12=0.00001);	col529=coloc.abf(mqtl529,eqtl529,p1=0.00001,p2=0.00001,p12=0.0000001);
530	ILMN_2122952	rs2590313	ch	10	-0.119239	7.9761e-62	cg15182326	rs2590313_T	0.0369071	5.24173e-06	0.906	0.802	plink --noweb --bfile id400_ld --snp rs2590313 --window 250 --freq --out maf530;	grep 'ILMN_2122952' eQTL_results_R_cis_revision_PC14_chr10.txt>cis_eqtl530.txt;		grep 'cg15182326' cis_mQTL_chr10_1mbcenter.txt >cismqtl530.txt;					mqtl530=read.table('coloc_mqtl_530.txt',header=T,as.is=T);	mqtl5=read.table('coloc_mqtl_5.txt',header=T,as.is=T);						eqtl530=read.table('ciseqtl_maf530.txt',header=T,as.is=T);					write.table(t(col530$summary), 'output530.txt', quote=F,row.names=F,col.names=T);	col530=coloc.abf(mqtl530,eqtl530,p1=0.0001,p2=0.0001,p12=0.00001);	col530=coloc.abf(mqtl530,eqtl530,p1=0.00001,p2=0.00001,p12=0.0000001);
531	ILMN_1689059	rs260424	ch	19	0.0512128	2.19625e-09	cg00298065	rs260424_A	-0.0998994	8.57528e-08	0.96	0.84	plink --noweb --bfile id400_ld --snp rs260424 --window 250 --freq --out maf531;	grep 'ILMN_1689059' eQTL_results_R_cis_revision_PC14_chr19.txt>cis_eqtl531.txt;		grep 'cg00298065' cis_mQTL_chr19_1mbcenter.txt >cismqtl531.txt;					mqtl531=read.table('coloc_mqtl_531.txt',header=T,as.is=T);	mqtl6=read.table('coloc_mqtl_6.txt',header=T,as.is=T);						eqtl531=read.table('ciseqtl_maf531.txt',header=T,as.is=T);					write.table(t(col531$summary), 'output531.txt', quote=F,row.names=F,col.names=T);	col531=coloc.abf(mqtl531,eqtl531,p1=0.0001,p2=0.0001,p12=0.00001);	col531=coloc.abf(mqtl531,eqtl531,p1=0.00001,p2=0.00001,p12=0.0000001);
532	ILMN_2058795	rs2651447	ch	8	-0.0977714	5.16379e-21	cg04986675	rs2651447_A	0.24956	3.60455e-39	1	1	plink --noweb --bfile id400_ld --snp rs2651447 --window 250 --freq --out maf532;	grep 'ILMN_2058795' eQTL_results_R_cis_revision_PC14_chr8.txt>cis_eqtl532.txt;		grep 'cg04986675' cis_mQTL_chr8_1mbcenter.txt >cismqtl532.txt;					mqtl532=read.table('coloc_mqtl_532.txt',header=T,as.is=T);	mqtl7=read.table('coloc_mqtl_7.txt',header=T,as.is=T);						eqtl532=read.table('ciseqtl_maf532.txt',header=T,as.is=T);					write.table(t(col532$summary), 'output532.txt', quote=F,row.names=F,col.names=T);	col532=coloc.abf(mqtl532,eqtl532,p1=0.0001,p2=0.0001,p12=0.00001);	col532=coloc.abf(mqtl532,eqtl532,p1=0.00001,p2=0.00001,p12=0.0000001);
533	ILMN_1788347	rs2655991	ch	14	-0.0749237	4.858e-32	cg01637125	rs2655991_A	0.29512	5.96359e-89	1	1	plink --noweb --bfile id400_ld --snp rs2655991 --window 250 --freq --out maf533;	grep 'ILMN_1788347' eQTL_results_R_cis_revision_PC14_chr14.txt>cis_eqtl533.txt;		grep 'cg01637125' cis_mQTL_chr14_1mbcenter.txt >cismqtl533.txt;					mqtl533=read.table('coloc_mqtl_533.txt',header=T,as.is=T);	mqtl1=read.table('coloc_mqtl_1.txt',header=T,as.is=T);						eqtl533=read.table('ciseqtl_maf533.txt',header=T,as.is=T);					write.table(t(col533$summary), 'output533.txt', quote=F,row.names=F,col.names=T);	col533=coloc.abf(mqtl533,eqtl533,p1=0.0001,p2=0.0001,p12=0.00001);	col533=coloc.abf(mqtl533,eqtl533,p1=0.00001,p2=0.00001,p12=0.0000001);
534	ILMN_1728975	rs2662953	ch	17	-0.0434524	3.28474e-17	cg11750736	rs2662953_G	0.0929959	1.03545e-14	1	1	plink --noweb --bfile id400_ld --snp rs2662953 --window 250 --freq --out maf534;	grep 'ILMN_1728975' eQTL_results_R_cis_revision_PC14_chr17.txt>cis_eqtl534.txt;		grep 'cg11750736' cis_mQTL_chr17_1mbcenter.txt >cismqtl534.txt;					mqtl534=read.table('coloc_mqtl_534.txt',header=T,as.is=T);	mqtl2=read.table('coloc_mqtl_2.txt',header=T,as.is=T);						eqtl534=read.table('ciseqtl_maf534.txt',header=T,as.is=T);					write.table(t(col534$summary), 'output534.txt', quote=F,row.names=F,col.names=T);	col534=coloc.abf(mqtl534,eqtl534,p1=0.0001,p2=0.0001,p12=0.00001);	col534=coloc.abf(mqtl534,eqtl534,p1=0.00001,p2=0.00001,p12=0.0000001);
535	ILMN_1733931	rs2672718	ch	5	0.031632	1.90363e-11	cg09084391	rs2672718_C	0.308006	1.02271e-76	1	1	plink --noweb --bfile id400_ld --snp rs2672718 --window 250 --freq --out maf535;	grep 'ILMN_1733931' eQTL_results_R_cis_revision_PC14_chr5.txt>cis_eqtl535.txt;		grep 'cg09084391' cis_mQTL_chr5_1mbcenter.txt >cismqtl535.txt;					mqtl535=read.table('coloc_mqtl_535.txt',header=T,as.is=T);	mqtl3=read.table('coloc_mqtl_3.txt',header=T,as.is=T);						eqtl535=read.table('ciseqtl_maf535.txt',header=T,as.is=T);					write.table(t(col535$summary), 'output535.txt', quote=F,row.names=F,col.names=T);	col535=coloc.abf(mqtl535,eqtl535,p1=0.0001,p2=0.0001,p12=0.00001);	col535=coloc.abf(mqtl535,eqtl535,p1=0.00001,p2=0.00001,p12=0.0000001);
536	ILMN_1801934	rs268687	ch	19	-0.0851998	8.1867e-20	cg14588209	rs268687_G	0.104223	2.42572e-25	1	1	plink --noweb --bfile id400_ld --snp rs268687 --window 250 --freq --out maf536;	grep 'ILMN_1801934' eQTL_results_R_cis_revision_PC14_chr19.txt>cis_eqtl536.txt;		grep 'cg14588209' cis_mQTL_chr19_1mbcenter.txt >cismqtl536.txt;					mqtl536=read.table('coloc_mqtl_536.txt',header=T,as.is=T);	mqtl4=read.table('coloc_mqtl_4.txt',header=T,as.is=T);						eqtl536=read.table('ciseqtl_maf536.txt',header=T,as.is=T);					write.table(t(col536$summary), 'output536.txt', quote=F,row.names=F,col.names=T);	col536=coloc.abf(mqtl536,eqtl536,p1=0.0001,p2=0.0001,p12=0.00001);	col536=coloc.abf(mqtl536,eqtl536,p1=0.00001,p2=0.00001,p12=0.0000001);
537	ILMN_1729112	rs2695282	ch	12	0.143541	3.74605e-59	cg12924262	rs2695282_A	0.131467	5.83299e-33	1	1	plink --noweb --bfile id400_ld --snp rs2695282 --window 250 --freq --out maf537;	grep 'ILMN_1729112' eQTL_results_R_cis_revision_PC14_chr12.txt>cis_eqtl537.txt;		grep 'cg12924262' cis_mQTL_chr12_1mbcenter.txt >cismqtl537.txt;					mqtl537=read.table('coloc_mqtl_537.txt',header=T,as.is=T);	mqtl5=read.table('coloc_mqtl_5.txt',header=T,as.is=T);						eqtl537=read.table('ciseqtl_maf537.txt',header=T,as.is=T);					write.table(t(col537$summary), 'output537.txt', quote=F,row.names=F,col.names=T);	col537=coloc.abf(mqtl537,eqtl537,p1=0.0001,p2=0.0001,p12=0.00001);	col537=coloc.abf(mqtl537,eqtl537,p1=0.00001,p2=0.00001,p12=0.0000001);
538	ILMN_2352090	rs2706526	ch	17	0.0830183	3.37096e-10	cg12776171	rs2706526_G	-0.103629	7.33554e-21	1	1	plink --noweb --bfile id400_ld --snp rs2706526 --window 250 --freq --out maf538;	grep 'ILMN_2352090' eQTL_results_R_cis_revision_PC14_chr17.txt>cis_eqtl538.txt;		grep 'cg12776171' cis_mQTL_chr17_1mbcenter.txt >cismqtl538.txt;					mqtl538=read.table('coloc_mqtl_538.txt',header=T,as.is=T);	mqtl6=read.table('coloc_mqtl_6.txt',header=T,as.is=T);						eqtl538=read.table('ciseqtl_maf538.txt',header=T,as.is=T);					write.table(t(col538$summary), 'output538.txt', quote=F,row.names=F,col.names=T);	col538=coloc.abf(mqtl538,eqtl538,p1=0.0001,p2=0.0001,p12=0.00001);	col538=coloc.abf(mqtl538,eqtl538,p1=0.00001,p2=0.00001,p12=0.0000001);
539	ILMN_1679995	rs2721808	ch	7	-0.03146	3.03207e-06	cg24805239	rs2721808_C	0.0692638	2.75523e-12	0.957	0.903	plink --noweb --bfile id400_ld --snp rs2721808 --window 250 --freq --out maf539;	grep 'ILMN_1679995' eQTL_results_R_cis_revision_PC14_chr7.txt>cis_eqtl539.txt;		grep 'cg24805239' cis_mQTL_chr7_1mbcenter.txt >cismqtl539.txt;					mqtl539=read.table('coloc_mqtl_539.txt',header=T,as.is=T);	mqtl7=read.table('coloc_mqtl_7.txt',header=T,as.is=T);						eqtl539=read.table('ciseqtl_maf539.txt',header=T,as.is=T);					write.table(t(col539$summary), 'output539.txt', quote=F,row.names=F,col.names=T);	col539=coloc.abf(mqtl539,eqtl539,p1=0.0001,p2=0.0001,p12=0.00001);	col539=coloc.abf(mqtl539,eqtl539,p1=0.00001,p2=0.00001,p12=0.0000001);
[truncated: 9,843 more rows]

## Sheet: coloc_results
Order	EQTL_probe	EQTL_leadrs	EQTL_leadsnp_ch		EQTL_lead_beta	EQTL_lead_p	mQTL_target_id	mQTL_snp	mQTL_beta	mQTL_cisp	D_prime	R2	n of SNPs analyzed	PP of no causal variant	PP of causal variant for trait 1 only	PP of causal variant for trait2 only	PP for two distinct causal variant	PP of one common causal variant		interaction P for age:mQTL	interaction P for sex:mQTL	interaction P for age:eQTL	interaction P for sex:eQTL	interaction P for U.As:eQTL	interaction P for U.As:mQTL	P threshold for Bonf. 0.05
[truncated: 1,068 more rows]

[truncated: 2 more sheets: p1=p2=1.0E(-5), Supplementary_Data_File_2]
